# Supplementary material for: Membrane Adaptations and Cellular Responses of Sulfolobus acidocaldarius to the Allylamine Terbinafine
Source: Int J Mol Sci. 2023 Apr 15;24(8):7328. doi: 10.3390/ijms24087328 (PMC10138448; doi:10.3390/ijms24087328)
Supplement: Supplementary file 1 [file ijms-24-07328-s001.zip]

Archive with 16 entries (16 files):
- arCOG_mapping.csv
- exp_DMSO_1.mzXML
- exp_DMSO_2.mzXML
- exp_DMSO_3.mzXML
- exp_terb_1.mzXML
- exp_terb_2.mzXML
- exp_terb_3.mzXML
- PRM_quinones_MSMS.mzXML
- rawcounts_transcriptome.csv
- stat_DMSO_1.mzXML
- stat_DMSO_2.mzXML
- stat_DMSO_3.mzXML
- stat_terb_1.mzXML
- stat_terb_2.mzXML
- stat_terb_3.mzXML
- Supplementary Materials-Figures.pdf
