# Supplementary material for: Membrane Adaptations and Cellular Responses of Sulfolobus acidocaldarius to the Allylamine Terbinafine
Source: Int J Mol Sci. 2023 Apr 15;24(8):7328. doi: 10.3390/ijms24087328 (PMC10138448; doi:10.3390/ijms24087328)
Supplement: Supplementary file 1 [file ijms-24-07328-s001.zip › arCOG_mapping.csv]

uniprot	arCOG	new_locus	old_locus	pathway	annotate	comments	log2FC
Q4JCB1	arCOG00284	SACI_RS00700	Saci_0147	C	C : Energy production and conversion	ATPase	0.982897382
Q4J9Q0	arCOG00284	SACI_RS05380	Saci_1128	C	C : Energy production and conversion	AAA ATPase	1.365832653
Q4J8W0	arCOG03167	SACI_RS06910	Saci_1447	C	C : Energy production and conversion	ATPase	1.135691212
Q4J7P0	arCOG03233	SACI_RS09085	Saci_1887	C	C : Energy production and conversion	AAA ATPase domain	1.45847255
Q4JCF6	arCOG05891	SACI_RS00460	Saci_0098	C	C : Energy production and conversion	doxC	1.215815976
Q4J9C9	arCOG04624	SACI_RS05990	Saci_1255	C	C : Energy production and conversion	NAD(P)H-dependent FMN reductase	1.627182449
Q4J805	arCOG04786	SACI_RS08465	Saci_1770	C	C : Energy production and conversion	Phenylacetate-CoA oxygenase	1.591151186
Q4JCF7	arCOG01238	SACI_RS00455	Saci_0097	C	C : Energy production and conversion	doxB	2.279348623
Q4JC55	arCOG00333	SACI_RS00990	Saci_0205	C	C : Energy production and conversion	glcF	1.861613077
Q4JC54	arCOG00337	SACI_RS00995	Saci_0206	C	C : Energy production and conversion	glcD	2.122737422
Q4JC52	arCOG01599	SACI_RS01005	Saci_0208	C	C : Energy production and conversion	korB (halophiles)	1.000798251
Q4JC51	arCOG01606	SACI_RS01010	Saci_0209	C	C : Energy production and conversion	korA (halophiles)	1.683504386
Q4JC48	arCOG00601	SACI_RS01025	Saci_0212	C	C : Energy production and conversion	cbs (halophiles)	1.002289171
Q4JBX2	arCOG00447	SACI_RS01420	Saci_0291	C	C : Energy production and conversion	etfA	1.431130058
Q4JBU8	arCOG00448	SACI_RS01540	Saci_0315	C	C : Energy production and conversion	etfAB	1.601513724
Q4JBU7	arCOG00570	SACI_RS01545	Saci_0316	C	C : Energy production and conversion	Catalyzes the formation of archaetidic acid (2,3-di-O-phytanyl-sn-glyceryl phosphate) from 2,3-di-O-geranylgeranylglyceryl phosphate (DGGGP) via the hydrogenation of each double bond of the isoprenoid chains	1.191842573
Q4JBU3	arCOG01492	SACI_RS01565	Saci_0320	C	C : Energy production and conversion	fdfF2	1.384600023
Q4JBT8	arCOG00338	SACI_RS01590	Saci_0325	C	C : Energy production and conversion	sdhC, hdrB : Heterodisulfide reductase, subunit B	1.361945897
Q4JBT7	arCOG00966	SACI_RS01595	Saci_0326	C	C : Energy production and conversion	glpC, anaerobic enzyme?	2.152633856
Q4JBT5	arCOG02235	SACI_RS01605	Saci_0328	C	C : Energy production and conversion	hdrA	1.848504716
Q4JBT4	arCOG00342	SACI_RS01610	Saci_0329	C	C : Energy production and conversion	hdrB-1	1.808090003
Q4JBA4	arCOG00288	SACI_RS02520	Saci_0525	C	C : Energy production and conversion	rdxA, nfnB (halophiles - nitroreductase)	2.265881677
Q4JB01	arCOG00982	SACI_RS03045	Saci_0640	I	I : Lipid transport and metabolism	egsA (glycerol-1-phosphate dehydrogenase), Catalyzes the NAD(P)H-dependent reduction of dihydroxyacetonephosphate (DHAP or glycerone phosphate) to glycerol 1-phosphate (G1P). The G1P thus generated is used as the glycerophosphate backbone of phospholipids in the cellular membranes of Archaea	1.546086394
Q4JA37	arCOG00571	SACI_RS04690	Saci_0982	C	C : Energy production and conversion	sdH	2.498667639
Q4J9Z7	arCOG01167	SACI_RS04870	Saci_1020	C	C : Energy production and conversion	coxL : carbon monoxide dehydrogenase	1.426808035
Q4J9U5	arCOG01459	SACI_RS05155	Saci_1079	C	C : Energy production and conversion	dhg-3 , putative pyruvate dehydrogenase	2.842923338
Q4J9H0	arCOG01697	SACI_RS05785	Saci_1214	C	C : Energy production and conversion	citB	2.500109632
Q4J8L8	arCOG00865	SACI_RS07380	Saci_1549	C	C : Energy production and conversion	atpB, Produces ATP from ADP in the presence of a proton gradient across the membrane. The archaeal beta chain is a regulatory subunit	3.701151427
Q4J8A5	arCOG00332	SACI_RS07950	Saci_1666	C	C : Energy production and conversion	hdrD (halophiles)	1.911727194
Q4J8A4	arCOG00335	SACI_RS07955	Saci_1667	C	C : Energy production and conversion	glpC, anaerobic enzyme?	1.323329164
Q4J873	arCOG01252	SACI_RS08120	Saci_1700	C	C : Energy production and conversion	gapN , glyceraldehyde -3- phosphate dehydrogenase	2.051412838
Q4J833	arCOG01167	SACI_RS08325	Saci_1742	C	C : Energy production and conversion	coxL : carbon monoxide dehydrogenase	1.290823125
Q4J7Z0	arCOG01356	SACI_RS08535	Saci_1785	C	C : Energy production and conversion	BCHE (Butyrylcholinesterase)	1.204751696
Q4J7T6	arCOG01167	SACI_RS08815	Saci_1838	C	C : Energy production and conversion	coxL : carbon monoxide dehydrogenase	2.107291963
Q4J7J3	arCOG01999	SACI_RS09335	Saci_1935	C	C : Energy production and conversion	pox : organophosphate hydrolase, homoserine lactonase	1.354316166
Q4J7A2	arCOG00753	SACI_RS09825	Saci_2032	C	C : Energy production and conversion	glpA	1.238715182
Q4J773	arCOG01167	SACI_RS09980	Saci_2064	C	C : Energy production and conversion	coxL : carbon monoxide dehydrogenase	1.238935828
P39480	arCOG01721	SACI_RS10080	Saci_2087	C	C : Energy production and conversion	soxC, Cytochrome b subunit of the bc complex	1.589200109
P98004	arCOG01238	SACI_RS10085	Saci_2088	C	C : Energy production and conversion	doxB/soxB	2.316001507
P39479	arCOG01236	SACI_RS10090	Saci_2089	C	C : Energy production and conversion	soxA	2.276557604
Q4J738	arCOG01500	SACI_RS10155	Saci_2101	C	C : Energy production and conversion	hmoA, heme degrading monooxygenase	1.446864586
Q4J735	arCOG01496	SACI_RS10160	Saci_2102	C	C : Energy production and conversion	sreA1, thermophiles : sulfur polysulfide reductase	2.593850972
Q4J731	arCOG02187	SACI_RS10180	Saci_2106	C	C : Energy production and conversion	sreD, thermophiles	1.691322259
Q4J719	arCOG01167	SACI_RS10235	Saci_2117	C	C : Energy production and conversion	coxL : carbon monoxide dehydrogenase	1.810416596
Q4J6Y3	arCOG00853	SACI_RS10420	Saci_2154	C	C : Energy production and conversion	maeB, decarboxylation of malate to pyruvate	2.172043481
Q4J6V5	arCOG05498	SACI_RS10585	Saci_2190	C	C : Energy production and conversion	mas/ malate synthase	1.592858644
Q4J6V4	arCOG00583	SACI_RS10590	Saci_2191	C	C : Energy production and conversion	aceA, Isocitrate lyase	1.645554868
Q4J6R6	arCOG01609	SACI_RS10775	Saci_2229	C	C : Energy production and conversion	iorA, Catalyzes the coenzyme A-dependent oxidative decarboxylation of different 2-oxoacids such as 2-oxoglutarate, pyruvate and 2-oxobutyrate to form their CoA derivatives	1.919615409
Q4J6P3	arCOG01608	SACI_RS10890	Saci_2252	C	C : Energy production and conversion	porA	1.595451552
Q4J6P2	arCOG01601	SACI_RS10895	Saci_2253	C	C : Energy production and conversion	porB	0.980550066
Q4J6P1	arCOG01619	SACI_RS10900	Saci_2254	C	C : Energy production and conversion	aldo-keto reductase (NADP) activity	2.1006387
F2Z5W8	arCOG06033	SACI_RS10920	Saci_2258	C	C : Energy production and conversion	soxI	-1.099410973
F2Z6G7	arCOG01235	SACI_RS10925	Saci_2259	C	C : Energy production and conversion	soxH	2.92599281
Q4J6N5	arCOG01721	SACI_RS10930	Saci_2260	C	C : Energy production and conversion	soxG/N/C	3.531725165
Q4J6M5	arCOG01925	SACI_RS10980	Saci_2270	C	C : Energy production and conversion	coxS	0.845867956
Q4J6M3	arCOG01167	SACI_RS10985	Saci_2271	C	C : Energy production and conversion	coxL : carbon monoxide dehydrogenase	1.525802915
Q4J6M2	arCOG00343	SACI_RS10995	Saci_2273	C	C : Energy production and conversion	glpC, anaerobic enzyme?	1.264178638
Q4J6I9	arCOG01606	SACI_RS11160	Saci_2306	C	C : Energy production and conversion	COG1014 Pyruvate ferredoxin oxidoreductase and related 2-oxoacid ferredoxin oxidoreductases, gamma subunit	0.883478626
Q4J6F5	arCOG01548	SACI_RS11340	Saci_2344	C	C : Energy production and conversion	nuoD	1.103173299
Q4J7S3	arCOG03858	SACI_RS08890	Saci_1852	E	E : Amino acid transport and metabolism	chitin catabolic process	1.247982343
Q4JC78	arCOG00245	SACI_RS00875	Saci_0182	E	E : Amino acid transport and metabolism	prephenate dehydrogenase [EC:1.3.1.12]	1.238840076
Q4JC77	arCOG01049	SACI_RS00880	Saci_0183	E	E : Amino acid transport and metabolism	2-dehydro-3-deoxyphosphooctonate aldolase	1.21091996
Q4JC76	arCOG00983	SACI_RS00885	Saci_0184	E	E : Amino acid transport and metabolism	3-deoxy-7-phosphoheptulonate synthase [EC:2.5.1.54]	1.385957541
Q4JC75	arCOG01033	SACI_RS00890	Saci_0185	E	E : Amino acid transport and metabolism	shikimate kinase [EC:2.7.1.71], aroE	1.178331425
Q4JC74	arCOG04133	SACI_RS00895	Saci_0186	E	E : Amino acid transport and metabolism	Chorismate synthase, aroC	0.985104364
Q4JC10	arCOG02230	SACI_RS01230	Saci_0252	E	E : Amino acid transport and metabolism	3-isopropylmalate/(R)-2-methylmalate dehydratase small subunit [EC:4.2.1.33 4.2.1.35]	1.640644162
Q4JBP1	arCOG02969	SACI_RS01820	Saci_0372	E	E : Amino acid transport and metabolism	ape2, aminopeptidase	2.394311293
Q4JBN8	arCOG01110	SACI_RS01835	Saci_0375	E	E : Amino acid transport and metabolism	cysteinylglycine-S-conjugate dipeptidase [EC:3.4.13.23]	0.849591479
Q4JBJ1	arCOG04053	SACI_RS02070	Saci_0425	E	E : Amino acid transport and metabolism	gamma-glutamyltranspeptidase / glutathione hydrolase [EC:2.3.2.2 3.4.19.13]	2.913701131
Q4J9Y9	arCOG00184	SACI_RS04940	Saci_1034	E	E : Amino acid transport and metabolism	peptide/nickel transport system ATP-binding protein,putative phosphonate transport system ATP-binding protein	1.473166512
Q4J9Y4	arCOG01533	SACI_RS04960	Saci_1038	E	E : Amino acid transport and metabolism	peptide/nickel transport system substrate-binding protein	1.060324859
Q4J8Y8	arCOG00861	SACI_RS06755	Saci_1412	E	E : Amino acid transport and metabolism	aspartate kinase [EC:2.7.2.4]	1.55169334
Q4J8F1	arCOG00112	SACI_RS07720	Saci_1617	E	E : Amino acid transport and metabolism	argG	2.041181668
Q4J8F0	arCOG01748	SACI_RS07725	Saci_1618	E	E : Amino acid transport and metabolism	argH	1.888664322
Q4J892	arCOG01646	SACI_RS08015	Saci_1679	E	E : Amino acid transport and metabolism	TolB protein,non-heme chloroperoxidase [EC:1.11.1.10]	1.37877412
Q4J819	arCOG01110	SACI_RS08400	Saci_1757	E	E : Amino acid transport and metabolism	cysteinylglycine-S-conjugate dipeptidase [EC:3.4.13.23]	1.903589978
Q4J816	arCOG01673	SACI_RS08415	Saci_1760	E	E : Amino acid transport and metabolism	Unknown	2.532713609
Q4J810	arCOG00184	SACI_RS08440	Saci_1765	E	E : Amino acid transport and metabolism	peptide/nickel transport system ATP-binding protein,putative phosphonate transport system ATP-binding protein	2.13016898
Q4J711	arCOG00263	SACI_RS10255	Saci_2121	E	E : Amino acid transport and metabolism	Branched-chain amino acid transport system / permease component	2.782767518
Q4J701	arCOG01107	SACI_RS10305	Saci_2131	E	E : Amino acid transport and metabolism	succinyl-diaminopimelate desuccinylase [EC:3.5.1.18]	1.266753489
Q4J6Z7	arCOG01909	SACI_RS10355	Saci_2141	E	E : Amino acid transport and metabolism	glutamine synthetase [EC:6.3.1.2]	1.641177689
Q4J6H6	arCOG00619	SACI_RS11230	Saci_2320	E	E : Amino acid transport and metabolism	methylamine---glutamate N-methyltransferase subunit C [EC:2.1.1.21]	1.036488399
Q4J6H5	arCOG00095	SACI_RS11235	Saci_2321	E	E : Amino acid transport and metabolism	methylamine---glutamate N-methyltransferase subunit A [EC:2.1.1.21]	1.42688386
Q4J8X5	arCOG02014	SACI_RS06820	Saci_1425	EH	EH : Amino acid transport and metabolism, Coenzyme transport and metabolism	anthranilate synthase component I [EC:4.1.3.27]	1.229102588
Q4J832	arCOG03656	SACI_RS08330	Saci_1743	EH	EH : Amino acid transport and metabolism, Coenzyme transport and metabolism	benzoylformate decarboxylase [EC:4.1.1.7]	1.240208906
Q4J6L3	arCOG03657	SACI_RS11035	Saci_2281	EH	EH : Amino acid transport and metabolism, Coenzyme transport and metabolism	acetolactate synthase I/II/III large subunit [EC:2.2.1.6]	1.387182666
Q4J9Y8	arCOG00181	SACI_RS04945	Saci_1035	EP	EP : Amino acid transport and metabolism, Inorganic ion transport and metabolism	putative phosphonate transport system ATP-binding protein	2.231966081
Q4J811	arCOG00181	SACI_RS08435	Saci_1764	EP	EP : Amino acid transport and metabolism, Inorganic ion transport and metabolism	peptide/nickel transport system ATP-binding protein	1.634921897
Q4JBP5	arCOG01512	SACI_RS01800	Saci_0368	EQ	EQ : Amino acid transport and metabolism, Secondary metabolites biosynthesis, transport, and catabolism	-oxoprolinase (ATP-hydrolysing) [EC:3.5.2.9]	-1.152244829
Q4JBP4	arCOG01511	SACI_RS01805	Saci_0369	EQ	EQ : Amino acid transport and metabolism, Secondary metabolites biosynthesis, transport, and catabolism	-oxoprolinase (ATP-hydrolysing) [EC:3.5.2.9]	1.242050001
Q4J799	arCOG01511	SACI_RS09845	Saci_2036	EQ	EQ : Amino acid transport and metabolism, Secondary metabolites biosynthesis, transport, and catabolism	N-methylhydantoinase A [EC:3.5.2.14]	3.372726207
Q4J794	arCOG01511	SACI_RS09870	Saci_2041	EQ	EQ : Amino acid transport and metabolism, Secondary metabolites biosynthesis, transport, and catabolism	Hydantoin utilization protein	2.752962716
Q4J791	arCOG01512	SACI_RS09875	Saci_2042	EQ	EQ : Amino acid transport and metabolism, Secondary metabolites biosynthesis, transport, and catabolism	Conserved protein	3.177142539
Q4JCK2	arCOG04558	SACI_RS00210	Saci_0047	F	F : Nucleotide transport and metabolism	uridine nucleosidase [EC:3.2.2.3]	1.054149115
Q4JC73	arCOG01025	SACI_RS00900	Saci_0187	F	F : Nucleotide transport and metabolism	shikimate kinase [EC:2.7.1.71]	1.876892035
Q4JC46	arCOG01598	SACI_RS01035	Saci_0214	F	F : Nucleotide transport and metabolism	phosphoribosylglycinamide formyltransferase 2 [EC:6.3.1.21]	2.181169796
Q4J9R6	arCOG03658	SACI_RS05300	Saci_1112	F	F : Nucleotide transport and metabolism	ribonucleoside-diphosphate reductase beta chain [EC:1.17.4.1]	1.36179808
Q4J9R1	arCOG00024	SACI_RS05325	Saci_1117	F	F : Nucleotide transport and metabolism	glycerol kinase [EC:2.7.1.30]	3.043931325
Q4J941	arCOG04276	SACI_RS06470	Saci_1353	F	F : Nucleotide transport and metabolism	ribonucleoside-diphosphate reductase alpha chain [EC:1.17.4.1]	1.253497823
Q4J8X7	arCOG02012	SACI_RS06810	Saci_1423	F	F : Nucleotide transport and metabolism	anthranilate phosphoribosyltransferase [EC:2.4.2.18]	1.252397499
Q4J8L9	arCOG00868	SACI_RS07375	Saci_1548	F	F : Nucleotide transport and metabolism	V/A-type H+/Na+-transporting ATPase subunit A [EC:7.1.2.2 7.2.2.1]	1.594271215
Q4J8G0	arCOG04421	SACI_RS07670	Saci_1607	F	F : Nucleotide transport and metabolism	phosphoribosylaminoimidazole-succinocarboxamide synthase [EC:6.3.2.6]	1.401684277
Q4J8F4	arCOG04415	SACI_RS07700	Saci_1613	F	F : Nucleotide transport and metabolism	phosphoribosylamine---glycine ligase [EC:6.3.4.13]	-1.495979793
Q4J8E9	arCOG00064	SACI_RS07730	Saci_1619	F	F : Nucleotide transport and metabolism	carbamoyl-phosphate synthase small subunit [EC:6.3.5.5]	1.609374607
Q4J8E8	arCOG01594	SACI_RS07735	Saci_1620	F	F : Nucleotide transport and metabolism	carbamoyl-phosphate synthase large subunit [EC:6.3.5.5]	1.26626908
Q4J7A3	arCOG00024	SACI_RS09830	Saci_2033	F	F : Nucleotide transport and metabolism	glycerol kinase [EC:2.7.1.30]	1.26309701
Q4J795	arCOG03447	SACI_RS09860	Saci_2039	F	F : Nucleotide transport and metabolism	nucleobase:cation symporter-1	1.094892981
Q4JC17	arCOG04285	SACI_RS01195	Saci_0245	G	G : Carbohydrate transport and metabolism	prpD	0.942580401
Q4JCA7	arCOG00052	SACI_RS00720	Saci_0151	G	G : Carbohydrate transport and metabolism	glucose/mannose-6-phosphate isomerase [EC:5.3.1.9 5.3.1.8]	-1.633928899
Q4JC80	arCOG01053	SACI_RS00865	Saci_0180	G	G : Carbohydrate transport and metabolism	transketolase [EC:2.2.1.1]	2.436209317
Q4JC79	arCOG01051	SACI_RS00870	Saci_0181	G	G : Carbohydrate transport and metabolism	transketolase [EC:2.2.1.1]	1.795690877
Q4JBZ1	arCOG00014	SACI_RS01325	Saci_0272	G	G : Carbohydrate transport and metabolism	ribokinase [EC:2.7.1.15]	1.493785026
Q4J9M2	arCOG03284	SACI_RS05535	Saci_1162	G	G : Carbohydrate transport and metabolism	4-alpha-glucanotransferase [EC:2.4.1.25]	0.927251896
Q4J8C0	arCOG04120	SACI_RS07860	Saci_1648	G	G : Carbohydrate transport and metabolism	pyruvate kinase [EC:2.7.1.40]	1.472309359
Q4J7U9	arCOG05127	SACI_RS08755	Saci_1826	G	G : Carbohydrate transport and metabolism	alpha-amylase [EC:3.2.1.1]	1.082081303
Q4J7A1	arCOG04431	SACI_RS09835	Saci_2034	G	G : Carbohydrate transport and metabolism	glycerol uptake facilitator protein	1.694497307
Q4J710	arCOG07728	SACI_RS10260	Saci_2122	G	G : Carbohydrate transport and metabolism	simple sugar transport system substrate-binding protein	2.66420165
Q4JBS0	arCOG00662	SACI_RS01680	Saci_0343	H	H : Coenzyme transport and metabolism	bioB	1.556499633
Q4JC49	arCOG00062	SACI_RS01020	Saci_0211	H	H : Coenzyme transport and metabolism	omega-amidase [EC:3.5.1.3]	-0.987362871
Q4JC09	arCOG01698	SACI_RS01235	Saci_0253	H	H : Coenzyme transport and metabolism	3-isopropylmalate/(R)-2-methylmalate dehydratase large subunit [EC:4.2.1.33 4.2.1.35]	1.398935697
Q4JBV4	arCOG00660	SACI_RS01510	Saci_0309	H	H : Coenzyme transport and metabolism	lipoyl synthase [EC:2.8.1.8]	1.418947735
Q4JBV3	arCOG01939	SACI_RS01515	Saci_0310	H	H : Coenzyme transport and metabolism	lipoate---protein ligase [EC:6.3.1.20]	1.792532312
Q4JBR8	arCOG01939	SACI_RS01690	Saci_0345	H	H : Coenzyme transport and metabolism	lipoate---protein ligase [EC:6.3.1.20]	1.787803814
Q4JBL8	arCOG00648	SACI_RS01935	Saci_0395	H	H : Coenzyme transport and metabolism	precorrin-2/cobalt-factor-2 C20-methyltransferase [EC:2.1.1.130 2.1.1.151]	2.057665484
Q4JBA3	arCOG02882	SACI_RS02525	Saci_0526	H	H : Coenzyme transport and metabolism	thioglycine synthase [EC:6.2.2.1]	1.746770341
Q4JAI2	arCOG02246	SACI_RS03975	Saci_0830	H	H : Coenzyme transport and metabolism	sirohydrochlorin cobalto/nickelchelatase [EC:4.99.1.3 4.99.1.11]	1.372740223
Q4J989	arCOG02092	SACI_RS06235	Saci_1304	H	H : Coenzyme transport and metabolism	2-isopropylmalate synthase [EC:2.3.3.13]	1.239611545
Q4J7F3	arCOG00115	SACI_RS09545	Saci_1975	H	H : Coenzyme transport and metabolism	modification methylase,site-specific DNA-methyltransferase (adenine-specific) [EC:2.1.1.72]	1.339371522
Q4J715	arCOG00916	SACI_RS10335	Saci_2137	H	H : Coenzyme transport and metabolism	4-aminobutyrate aminotransferase [EC:2.6.1.19]	-0.992983348
Q4J6N9	arCOG01998	SACI_RS10905	Saci_2255	H	H : Coenzyme transport and metabolism	acetolactate synthase I/II/III large subunit [EC:2.2.1.6]	-1.474061594
Q4J6K4	arCOG02620	SACI_RS11080	Saci_2290	H	H : Coenzyme transport and metabolism	phenylacetate-CoA ligase [EC:6.2.1.30]	1.595703271
Q4JBR9	arCOG05825	SACI_RS01685	Saci_0344	HJ	HJ : Coenzyme transport and metabolism, Translation, ribosomal structure and biogenesis	Elongator protein 3 MiaB NifB	1.384326718
Q4JAP9	arCOG01589	SACI_RS03605	Saci_0754	HJ	HJ : Coenzyme transport and metabolism, Translation, ribosomal structure and biogenesis	[lysine-biosynthesis-protein LysW]---L-2-aminoadipate ligase [EC:6.3.2.43]	1.212440756
Q4JC22	arCOG01357	SACI_RS01165	Saci_0240	I	I : Lipid transport and metabolism	grsB	1.016063654
Q4J9Q9	arCOG01283	SACI_RS05340	Saci_1120	I	I : Lipid transport and metabolism	nucleic-acid-binding protein containing a Zn-ribbon	-0.884506867
Q4JC01	arCOG02705	SACI_RS01275	Saci_0262	I	I : Lipid transport and metabolism	Acetyl-CoA carboxylase, carboxyltransferase component (subunits alpha and beta)	1.414626604
Q4JBV7	arCOG04201	SACI_RS01495	Saci_0306	I	I : Lipid transport and metabolism	acSA, Haloferax	1.361579679
Q4J9S0	arCOG01707	SACI_RS05280	Saci_1108	I	I : Lipid transport and metabolism	acd6	-0.895585784
Q4J9R9	arCOG00249	SACI_RS05285	Saci_1109	I	I : Lipid transport and metabolism	hbd3, hbd2 3-3-2022 3-hydroxyacyl-CoA dehydrogenase	0.918288425
Q4J9R5	arCOG01707	SACI_RS05305	Saci_1113	I	I : Lipid transport and metabolism	acd	-1.187215672
Q4J9Q7	arCOG01278	SACI_RS05345	Saci_1121	I	I : Lipid transport and metabolism	acaB-1, acaB-7, acaB-8, acaB-9 (Acetyl-CoA C-acetyltransferase)	2.375741016
Q4J9Q5	arCOG01707	SACI_RS05355	Saci_1123	I	I : Lipid transport and metabolism	acd	1.136226693
Q4J9P5	arCOG00249	SACI_RS05410	Saci_1134	I	I : Lipid transport and metabolism	fadB	1.526576036
Q4J936	arCOG04260	SACI_RS06500	Saci_1359	I	I : Lipid transport and metabolism	hmgA 3-hydroxy-3-methylglutaryl coenzyme A (HMG-CoA) reductase	2.213966823
Q4J935	arCOG01285	SACI_RS06505	Saci_1360	I	I : Lipid transport and metabolism	acaC pyrococcus	2.167491422
Q4J934	arCOG01278	SACI_RS06510	Saci_1361	I	I : Lipid transport and metabolism	acaB-1, acaB-7, acaB-8, acaB-9 (Acetyl-CoA C-acetyltransferase)	1.487761781
Q4J933	arCOG01767	SACI_RS06515	Saci_1362	I	I : Lipid transport and metabolism	mvaB,l Halohabdus	1.159429591
Q4J817	arCOG01281	SACI_RS08410	Saci_1759	I	I : Lipid transport and metabolism	acetyl-CoA C-acyltransferase activity	-0.962507933
Q4J7G0	arCOG01281	SACI_RS09510	Saci_1968	I	I : Lipid transport and metabolism	acetyl-CoA C-acyltransferase activity	1.49642414
Q4J776	arCOG04201	SACI_RS09970	Saci_2062	I	I : Lipid transport and metabolism	acSA, Haloferax	1.377401133
Q4J774	arCOG00239	SACI_RS09975	Saci_2063	I	I : Lipid transport and metabolism	hbd-5, Thermoproteus	1.027333397
Q4J6T7	arCOG00249	SACI_RS10675	Saci_2208	I	I : Lipid transport and metabolism	fadB	-1.416145172
Q4J6T6	arCOG01278	SACI_RS10680	Saci_2209	I	I : Lipid transport and metabolism	acaB-1, acaB-7, acaB-8, acaB-9 (Acetyl-CoA C-acetyltransferase)	2.401766865
Q4J6T5	arCOG01283	SACI_RS10685	Saci_2210	I	I : Lipid transport and metabolism	nucleic-acid-binding protein containing a Zn-ribbon	1.204318232
Q4J6S7	arCOG00249	SACI_RS10725	Saci_2218	I	I : Lipid transport and metabolism	fadB	1.163239892
Q4J6R3	arCOG01280	SACI_RS10790	Saci_2232	I	I : Lipid transport and metabolism	acaB-3, solfataricus	1.1393348
Q4J6R2	arCOG01279	SACI_RS10795	Saci_2233	I	I : Lipid transport and metabolism	acaB-2, solfataricus	1.023193017
Q4J6R1	arCOG01529	SACI_RS10805	Saci_2235	I	I : Lipid transport and metabolism	acs8, acs7, acs5, acs1	1.239848124
Q4J6J8	arCOG01529	SACI_RS11120	Saci_2298	I	I : Lipid transport and metabolism	acs8, acs7, acs5, acs1	1.408760493
Q4J9Q6	arCOG00856	SACI_RS05350	Saci_1122	IQ	IQ : Lipid transport and metabolism, Secondary metabolites biosynthesis, transport, and catabolism	acd-2, alkK-2, fadD-2, fadD-3, alkK-4, alkK-3	2.012142991
Q4J7Z6	arCOG00856	SACI_RS08510	Saci_1779	IQ	IQ : Lipid transport and metabolism, Secondary metabolites biosynthesis, transport, and catabolism	acd-2, alkK-2, fadD-2, fadD-3, alkK-4, alkK-4	1.877002833
Q4J6Y9	arCOG00856	SACI_RS10390	Saci_2148	IQ	IQ : Lipid transport and metabolism, Secondary metabolites biosynthesis, transport, and catabolism	acd-2, alkK-2, fadD-2, fadD-3, alkK-4, alkK-5	1.266264123
Q4J6S0	arCOG00856	SACI_RS10755	Saci_2225	IQ	IQ : Lipid transport and metabolism, Secondary metabolites biosynthesis, transport, and catabolism	acd-2, alkK-2, fadD-2, fadD-3, alkK-4, alkK-6	2.158128852
Q4JCL5	arCOG04122	SACI_RS00150	Saci_0034	J	J : Translation, ribosomal structure and biogenesis	rRNA small subunit pseudouridine methyltransferase Nep1 [EC:2.1.1.260]	3.191597303
Q4JCA6	arCOG00486	SACI_RS00725	Saci_0152	J	J : Translation, ribosomal structure and biogenesis	cysteinyl-tRNA synthetase [EC:6.1.1.16]	1.214897572
Q4JBP0	arCOG00809	SACI_RS01825	Saci_0373	J	J : Translation, ribosomal structure and biogenesis	leucyl-tRNA synthetase [EC:6.1.1.4]	0.968161174
P17198	arCOG04254	SACI_RS03260	Saci_0686	J	J : Translation, ribosomal structure and biogenesis	small subunit ribosomal protein S7	1.345910074
Q4J9I8	arCOG01630	SACI_RS05695	Saci_1195	J	J : Translation, ribosomal structure and biogenesis	2-iminobutanoate/2-iminopropanoate deaminase [EC:3.5.99.10]	3.107783975
P35023	arCOG04288	SACI_RS06955	Saci_1457	J	J : Translation, ribosomal structure and biogenesis	rpl10	3.834874947
Q4J8Q0	arCOG00412	SACI_RS07205	Saci_1510	J	J : Translation, ribosomal structure and biogenesis	pheT	2.328719581
Q4J6E0	arCOG00401	SACI_RS11430	Saci_2363	J	J : Translation, ribosomal structure and biogenesis	threonyl-tRNA synthetase [EC:6.1.1.3]	2.663208592
Q4JB02	arCOG00543	SACI_RS03040	Saci_0639	K	K : Transcription	Metal dependent Rnase	1.821459895
Q4J943	arCOG00017	SACI_RS06465	Saci_1352	K	K : Transcription	transcriptional regulator	1.194568816
Q4J9G0	arCOG00998	SACI_RS05835	Saci_1224	K	K : Transcription	small nuclear ribonucleoprotein	2.165219427
Q4J7Y2	arCOG01055	SACI_RS08575	Saci_1793	K	K : Transcription	DtxR family transcriptional regulator	1.544400701
Q4J726	arCOG03181	SACI_RS10210	Saci_2112	K	K : Transcription	MarR family transcriptional regulator	1.345907041
Q8NKQ0	arCOG00397	SACI_RS00235	Saci_0052	L	L : Replication, recombination and repair	DNA repair protein SbcD/Mre11	1.274494634
Q4JCC7	arCOG02207	SACI_RS00610	Saci_0129	L	L : Replication, recombination and repair	exodeoxyribonuclease III [EC:3.1.11.2]	2.33370719
Q4JC00	arCOG00553	SACI_RS01280	Saci_0263	L	L : Replication, recombination and repair	ATP-dependent DNA helicase [EC:5.6.2.4]	1.204429978
Q4J7Q5	arCOG03483	SACI_RS09010	Saci_1872	L	L : Replication, recombination and repair	CRISPR-associated endonuclease/helicase Cas3 [EC:3.1.-.- 5.6.2.4]	2.360603065
Q4J9K1	arCOG02089	SACI_RS05640	Saci_1183	M	M : Cell wall/membrane/envelope biogenesis	Conserved Archaeal membrane protein	1.553929172
Q4J870	arCOG01371	SACI_RS08140	Saci_1704	M	M : Cell wall/membrane/envelope biogenesis	dTDP-glucose 4,6-dehydratase [EC:4.2.1.46]	2.603231251
Q4J871	arCOG01367	SACI_RS08145	Saci_1705	M	M : Cell wall/membrane/envelope biogenesis	dTDP-4-dehydrorhamnose reductase [EC:1.1.1.133]	1.450975629
Q4J869	arCOG04188	SACI_RS08150	Saci_1706	M	M : Cell wall/membrane/envelope biogenesis	dTDP-4-dehydrorhamnose 3,5-epimerase [EC:5.1.3.13]	3.064010418
Q4J7U8	arCOG01407	SACI_RS08760	Saci_1827	M	M : Cell wall/membrane/envelope biogenesis	trehalose synthase [EC:2.4.1.245]	2.913892368
Q4J7G1	arCOG01168	SACI_RS09505	Saci_1967	M	M : Cell wall/membrane/envelope biogenesis	gluconate/galactonate dehydratase [EC:4.2.1.140]	0.99764731
Q4J6E5	arCOG06039	SACI_RS11390	Saci_2355	M	M : Cell wall/membrane/envelope biogenesis	slaA	1.328419605
Q4J6D9	arCOG00057	SACI_RS11435	Saci_2364	M	M : Cell wall/membrane/envelope biogenesis	glutamine---fructose-6-phosphate transaminase (isomerizing) [EC:2.6.1.16]	0.910592257
Q4J9L1	arCOG01809	SACI_RS05585	Saci_1172	N	N : Cell motility	flaJ	1.774061185
Q4J9K9	arCOG04148	SACI_RS05595	Saci_1174	N	N : Cell motility	flaH	1.231721558
Q4J9K8	arCOG01824	SACI_RS05600	Saci_1175	N	N : Cell motility	flaF	2.714362042
Q4J9K7	arCOG01822	SACI_RS05605	Saci_1176	N	N : Cell motility	flaG	-1.330625527
Q4J9K5	arCOG01829	SACI_RS05615	Saci_1178	N	N : Cell motility	flaB	0.88410321
Q4J924	arCOG00453	SACI_RS06570	Saci_1373	N	N : Cell motility	Unknown	0.969735976
Q4J6I2	arCOG03871	SACI_RS11200	Saci_2314	N	N : Cell motility	archaeal flagellin N-terminal-like domain	2.56224599
Q4JBF0		SACI_RS02280	Saci_0473	no arCOG	no arCOG	NurA domain-containing protein	1.72200194
		SACI_RS02565	Saci_0537	no arCOG	no arCOG		2.945667375
		SACI_RS08045	Saci_1684	no arCOG	no arCOG		1.122904719
		SACI_RS08100		no arCOG	no arCOG		1.1679143
Q4J7Q1		SACI_RS09025	Saci_1875	no arCOG	no arCOG	Uncharacterized protein	1.28909249
Q4JAY3	arCOG00970	SACI_RS03155	Saci_0662	O	O : Post-translational modification, protein turnover, and chaperones	proteasome beta subunit [EC:3.4.25.1]	-3.493792845
Q4JA89	arCOG01308	SACI_RS04435	Saci_0929	O	O : Post-translational modification, protein turnover, and chaperones	5-methylcytosine-specific restriction enzyme B [EC:3.1.21.-]	1.34479044
Q4J9N4	arCOG03665	SACI_RS05465	Saci_1147	O	O : Post-translational modification, protein turnover, and chaperones	adhesin/invasin	-0.865708379
Q4J9H3	arCOG02900	SACI_RS05770	Saci_1211	O	O : Post-translational modification, protein turnover, and chaperones	Ca-activated chloride channel homolog	-1.027357126
F2Z6D2	arCOG01307	SACI_RS06565	Saci_1372	O	O : Post-translational modification, protein turnover, and chaperones	katanin p60 ATPase-containing subunit A1 [EC:5.6.1.1]	1.021674073
Q4J6L9	arCOG00636	SACI_RS11010	Saci_2276	O	O : Post-translational modification, protein turnover, and chaperones	hydrogenase expression/formation protein HypE	1.911936725
Q4J6L8	arCOG03665	SACI_RS11015	Saci_2277	O	O : Post-translational modification, protein turnover, and chaperones	adhesin/invasin	-1.322353337
Q4J6J4	arCOG03384	SACI_RS11135	Saci_2301	O	O : Post-translational modification, protein turnover, and chaperones	tricorn protease [EC:3.4.21.-]	1.073068904
Q4J6C8	arCOG03665	SACI_RS11480	Saci_2374	O	O : Post-translational modification, protein turnover, and chaperones	adhesin/invasin	-1.12223023
Q4JBN9	arCOG00938	SACI_RS01830	Saci_0374	P	P : Inorganic ion transport and metabolism	Fe-coproporphyrin III synthase	1.219611418
Q4J9Y7	arCOG00748	SACI_RS04950	Saci_1036	P	P : Inorganic ion transport and metabolism	peptide/nickel transport system permease protein	1.534622349
Q4J9P3	arCOG02687	SACI_RS05415	Saci_1136	P	P : Inorganic ion transport and metabolism	MFS transporter	1.350702403
Q4J9M0	arCOG00160	SACI_RS05540	Saci_1163	P	P : Inorganic ion transport and metabolism	multiple sugar transport system permease protein	1.088852211
Q4J9L9	arCOG00157	SACI_RS05545	Saci_1164	P	P : Inorganic ion transport and metabolism	multiple sugar transport system permease protein	1.060891739
Q4J813	arCOG00749	SACI_RS08430	Saci_1763	P	P : Inorganic ion transport and metabolism	peptide/nickel transport system permease protein	1.332873894
Q4J7W7	arCOG00188	SACI_RS08670	Saci_1810	P	P : Inorganic ion transport and metabolism	energy-coupling factor transport system ATP-binding protein [EC:7.-.-.-]	1.086813328
Q4J779	arCOG02690	SACI_RS09950	Saci_2058	P	P : Inorganic ion transport and metabolism	MFS transporter	1.496605904
Q4J778	arCOG07775	SACI_RS09955	Saci_2059	P	P : Inorganic ion transport and metabolism	Unknown	1.023387252
Q4J7Z8	arCOG04082	SACI_RS08500	Saci_1777	Q	Q : Secondary metabolites biosynthesis, transport, and catabolism	COG2366 Protein related to penicillin acylase	2.570428097
Q4J9E4	arCOG01521	SACI_RS05915	Saci_1240	Q	Q : Secondary metabolites biosynthesis, transport, and catabolism	1-hydroxy-2-isopentenylcarotenoid 3,4-desaturase [EC:1.3.99.37]	2.362827632
Q4J6Z6	arCOG02143	SACI_RS10365	Saci_2143	Q	Q : Secondary metabolites biosynthesis, transport, and catabolism	4-hydroxybutyryl-CoA dehydratase	1.745645903
Q4J6K3	arCOG00235	SACI_RS11095	Saci_2293	Q	Q : Secondary metabolites biosynthesis, transport, and catabolism	COG0179 2-keto-4-pentenoate hydratase 2-oxohepta-3-ene-1,7-dioic acid hydratase (catechol pathway)	1.896500214
Q4J6K2	arCOG02143	SACI_RS11100	Saci_2294	Q	Q : Secondary metabolites biosynthesis, transport, and catabolism	4-hydroxybutyryl-CoA dehydratase	1.182935979
Q4JBT6	arCOG05916	SACI_RS01600	Saci_0327	S	S : Function Unknown		1.222997565
Q4JBT2	arCOG01064	SACI_RS01620	Saci_0331	S	S : Function Unknown		1.601338383
Q4JBT1	arCOG02065	SACI_RS01625	Saci_0332	S	S : Function Unknown		2.222261673
Q4JBT0	arCOG02114	SACI_RS01630	Saci_0333	S	S : Function Unknown		1.79804595
Q4JBI2	arCOG00283	SACI_RS02115	Saci_0435	S	S : Function Unknown		1.374636898
Q4JA77	arCOG00497	SACI_RS04495	Saci_0941	S	S : Function Unknown		1.383483229
Q4J9U9	arCOG06096	SACI_RS05130	Saci_1074	S	S : Function Unknown		1.383328884
Q4J9P9	arCOG00287	SACI_RS05385	Saci_1129	L	L : Replication, recombination and repair	pFAM nurA domain	1.087789423
Q4J9M7	arCOG04025	SACI_RS05505	Saci_1156	S	S : Function Unknown		1.45895982
Q4J9M6	arCOG04039	SACI_RS05510	Saci_1157	S	S : Function Unknown		1.154156207
Q4J9K6	arCOG07206	SACI_RS05610	Saci_1177	S	S : Function Unknown		-1.143362517
Q4J9J9	arCOG05969	SACI_RS05625	Saci_1180	S	S : Function Unknown	arnR	1.061782013
Q4J931	arCOG07218	SACI_RS06525	Saci_1364	S	S : Function Unknown	only in sulfolables	2.457743951
Q4J8Y1	arCOG07221	SACI_RS06785	Saci_1418	S	S : Function Unknown		2.787436843
Q4J8N7	arCOG09713	SACI_RS07270	Saci_1523	S	S : Function Unknown	only in 3 archaeal species	1.621405556
Q4J807	arCOG07232	SACI_RS08445	Saci_1766	S	S : Function Unknown	only in 6 species	1.354770175
Q4J7Y7	arCOG06041	SACI_RS08550	Saci_1788	S	S : Function Unknown	only in 14 species	1.461821814
Q4J7S2	arCOG06052	SACI_RS08900	Saci_1853	S	S : Function Unknown		1.814714474
Q4J7Q3	arCOG05134	SACI_RS09015	Saci_1873	S	S : Function Unknown		1.447842655
Q4J7F1	arCOG06431	SACI_RS09550	Saci_1976	S	S : Function Unknown	only in 3 archaeal species	1.832909184
Q4J798	arCOG03841	SACI_RS09850	Saci_2037	S	S : Function Unknown	DUF917)	2.142105137
Q4J797	arCOG07255	SACI_RS09855	Saci_2038	S	S : Function Unknown	only in sulfolables	1.979180081
Q4J6R5	arCOG01288	SACI_RS10780	Saci_2230	S	S : Function Unknown	DUF35_N	1.973690022
Q4J6R4	arCOG01287	SACI_RS10785	Saci_2231	S	S : Function Unknown		1.950715298
Q4J6K1	arCOG01284	SACI_RS11085	Saci_2291	S	S : Function Unknown		1.942078156
Q4J6K5	arCOG06036	SACI_RS11090	Saci_2292	S	S : Function Unknown		1.929738119
Q4J9N3	arCOG05967	SACI_RS05470	Saci_1148	T	T : Signal Transduction Mechanisms	PFAM Peptide N-acetyl-beta-D-glucosaminyl asparaginase amidase A	1.311876185
Q4J876	arCOG02807	SACI_RS08125	Saci_1701	T	T : Signal Transduction Mechanisms	Xanthine uracil vitamin C permease	1.136868859
Q4J725	arCOG00144	SACI_RS10205	Saci_2111	T	T : Signal Transduction Mechanisms	Major Facilitator Superfamily	2.344619536
Q4J9L0	arCOG01817	SACI_RS05590	Saci_1173	U	U : Intracellular trafficking, secretion, and vesicular transport	flaI	-1.422064712
Q4JA16	arCOG00194	SACI_RS04805	Saci_1006	V	V : Defense mechanisms	ABC-2 type transport system ATP-binding protein	-1.243695709
Q4JA15	arCOG01467	SACI_RS04810	Saci_1007	V	V : Defense mechanisms	ABC-2 type transport system permease protein,	-0.970898574
Q4J7G8	arCOG00208	SACI_RS09475	Saci_1961	V	V : Defense mechanisms	ABC-2 type transport system ATP-binding protein	1.132466471
Q4J7E0	arCOG03779	SACI_RS09620	Saci_1989	V	V : Defense mechanisms	5-methylcytosine-specific restriction enzyme B [EC:3.1.21.-]	1.225088434
Q4J709	arCOG02841	SACI_RS10265	Saci_2123	V	V : Defense mechanisms	ATP-binding cassette, subfamily B	2.126948746
Q4J7Q2	arCOG03482	SACI_RS09020	Saci_1874	V	V : Defense mechanisms	CRISPR-associated protein Csc2	1.149338868
Q4J789	arCOG02666	SACI_RS09895	Saci_2046	V	V : Defense mechanisms	CRISPR-associated protein	1.379324518
