# Supplementary material for: Membrane Adaptations and Cellular Responses of Sulfolobus acidocaldarius to the Allylamine Terbinafine
Source: Int J Mol Sci. 2023 Apr 15;24(8):7328. doi: 10.3390/ijms24087328 (PMC10138448; doi:10.3390/ijms24087328)
Supplement: Supplementary file 1 [file ijms-24-07328-s001.zip › rawcounts_transcriptome.csv]

	DMSO_B1	DMSO_B2	terb_0.31mM_B1	terb_0.31mM_B2	terb_1.22mM_B1	terb_1.22mM_B2
SACI_RS00005	387	253	272	314	896	354
SACI_RS00010	39	29	22	24	94	23
SACI_RS00015	47311	41181	27551	38324	68250	22360
SACI_RS00020	92	49	54	73	104	20
SACI_RS00025	957	716	677	713	1778	520
SACI_RS00030	75	74	63	63	124	43
SACI_RS11965	341	282	204	353	453	205
SACI_RS00035	126	111	88	84	409	68
SACI_RS00040	206	131	108	99	310	102
SACI_RS00045	3639	3413	2231	2673	6056	2373
SACI_RS00050	153	104	112	117	162	69
SACI_RS00055	2223	1551	1482	1076	2282	915
SACI_RS00060	607	447	334	350	764	211
SACI_RS00065	268	168	145	145	544	91
SACI_RS00070	117	85	57	80	172	61
SACI_RS00075	33	20	30	22	84	11
SACI_RS00080	93	60	63	65	106	29
SACI_RS00085	821	578	568	419	1460	327
SACI_RS00090	294	174	180	152	686	76
SACI_RS00095	1028	859	667	726	1217	605
SACI_RS00100	15	5	5	1	19	0
SACI_RS00105	3337	1893	1790	1776	2568	1324
SACI_RS00110	1234	1017	779	857	1464	614
SACI_RS00115	449	259	292	284	867	272
SACI_RS00120	271	260	269	295	432	195
SACI_RS00125	128	60	76	48	379	53
SACI_RS00130	5	15	1	6	13	1
SACI_RS00135	488	163	227	242	923	202
SACI_RS00140	673	482	419	432	1275	356
SACI_RS11510	387	254	195	220	613	152
SACI_RS00145	22	4	14	3	33	6
SACI_RS11515	16	0	6	14	29	4
SACI_RS00150	1159	729	618	600	621	316
SACI_RS00155	656	385	339	307	1169	153
SACI_RS00160	436	319	313	297	597	204
SACI_RS00165	1015	559	572	565	1202	399
SACI_RS00170	498	393	335	282	601	197
SACI_RS00175	158	118	101	116	206	76
SACI_RS00180	295	241	228	220	395	177
SACI_RS00185	241	215	107	201	362	145
SACI_RS00190	429	478	278	336	586	231
SACI_RS00195	242	121	132	139	300	62
SACI_RS00200	1061	1011	688	738	1117	581
SACI_RS00205	1195	870	967	903	1356	685
SACI_RS00210	1000	776	508	604	1036	264
SACI_RS00215	196	120	113	54	339	53
SACI_RS00220	69	54	60	38	147	49
SACI_RS00225	280	283	182	241	708	205
SACI_RS00230	140	68	83	59	320	163
SACI_RS00235	260	157	164	172	704	362
SACI_RS00240	465	312	373	408	951	547
SACI_RS00245	275	118	238	94	1005	75
SACI_RS00250	108	43	62	54	163	34
SACI_RS00255	929	664	554	561	1130	419
SACI_RS00260	3384	2969	2270	2511	4591	1917
SACI_RS00265	1821	1336	1493	1367	2665	1038
SACI_RS00270	338	197	195	210	392	200
SACI_RS00275	88	59	52	94	130	34
SACI_RS00280	13	5	7	16	19	0
SACI_RS00285	2	0	0	0	0	0
SACI_RS00290	126	63	97	65	444	70
SACI_RS00295	58	23	21	14	81	19
SACI_RS00300	3	2	7	6	0	5
SACI_RS00305	2181	1460	1396	1338	2807	1025
SACI_RS00310	2484	1960	1415	1627	3020	1101
SACI_RS00315	85	49	60	36	94	43
SACI_RS00320	28	16	18	18	48	9
SACI_RS00325	128	59	91	81	244	34
SACI_RS00330	188	94	66	90	221	38
SACI_RS00335	56	16	33	25	52	13
SACI_RS00340	734	449	479	504	1446	433
SACI_RS00345	326	234	248	217	909	241
SACI_RS00350	193	113	99	81	446	105
SACI_RS00355	37	15	15	5	130	12
SACI_RS00360	98	35	27	13	166	24
SACI_RS00365	55	36	39	41	129	37
SACI_RS00370	287	133	186	186	715	147
SACI_RS00375	2376	1433	1767	1717	3791	1406
SACI_RS00380	1692	1008	1457	1166	2815	986
SACI_RS00385	1359	828	1114	825	2699	1051
SACI_RS00390	128	78	86	45	613	86
SACI_RS00395	171	57	133	100	575	112
SACI_RS00400	409	176	376	330	892	439
SACI_RS00405	4	0	7	7	36	4
SACI_RS00410	2677	1800	1805	1595	5314	1543
SACI_RS00415	901	609	900	627	2062	781
SACI_RS00420	698	369	493	358	1328	581
SACI_RS00425	250	148	203	182	535	146
SACI_RS00430	1759	1174	1183	1041	2378	674
SACI_RS00435	1205	747	804	578	1225	418
SACI_RS00440	438	330	317	269	685	156
SACI_RS00445	7605	3370	9828	5058	11698	5603
SACI_RS00450	0	3	0	0	0	3
SACI_RS00455	3501	2719	3687	3378	12275	5624
SACI_RS00460	1230	973	1788	1385	7761	3847
SACI_RS00465	91	67	104	62	192	105
SACI_RS00470	140	87	94	92	303	43
SACI_RS00475	18	20	11	11	73	6
SACI_RS11785	0	0	0	0	0	0
SACI_RS00480	832	915	637	1005	1327	522
SACI_RS00485	476	415	305	397	437	164
SACI_RS00490	244	125	154	102	315	95
SACI_RS00495	57	47	22	41	144	36
SACI_RS00500	92	34	34	42	205	56
SACI_RS00505	28	19	22	25	63	8
SACI_RS00510	944	763	638	598	1272	402
SACI_RS00515	409	222	256	222	452	142
SACI_RS00520	59	14	31	10	114	9
SACI_RS00525	350	278	286	318	600	258
SACI_RS00530	102	62	51	33	185	24
SACI_RS00535	305	191	196	179	342	140
SACI_RS00545	382	350	223	343	639	292
SACI_RS00550	735	540	460	390	649	255
SACI_RS00555	206	149	95	147	188	62
SACI_RS00560	36	31	18	18	64	15
SACI_RS00565	672	676	363	629	848	432
SACI_RS00570	332	335	228	231	435	178
SACI_RS00575	43	37	27	24	89	10
SACI_RS00580	1244	931	1126	1150	3069	1213
SACI_RS00585	226	129	142	99	273	89
SACI_RS00590	2239	1437	1366	1335	3095	895
SACI_RS00595	858	714	511	615	1078	506
SACI_RS00600	260	170	159	147	473	116
SACI_RS00605	3212	2883	1971	2146	3395	1785
SACI_RS00610	180	98	103	72	111	30
SACI_RS00615	336	175	156	179	770	72
SACI_RS00620	8782	8985	5251	7621	11885	5894
SACI_RS00625	73	42	34	38	119	33
SACI_RS00630	13	12	15	12	75	7
SACI_RS00635	987	565	583	517	1284	360
SACI_RS00640	223	115	137	80	292	80
SACI_RS00645	137	59	98	72	317	99
SACI_RS00650	201	85	107	82	386	93
SACI_RS00655	1250	735	922	791	1334	533
SACI_RS00660	511	493	435	364	608	251
SACI_RS00665	4978	4337	3611	3464	5586	2080
SACI_RS00670	182	160	115	158	237	88
SACI_RS00675	49	30	17	50	44	14
SACI_RS00680	266	161	164	159	286	104
SACI_RS00685	972	796	680	638	1228	462
SACI_RS00690	273	198	167	156	447	99
SACI_RS00695	566	413	358	335	1226	303
SACI_RS00700	1030	690	985	905	3125	1202
SACI_RS00705	5377	4767	4283	4403	10949	4002
SACI_RS00710	166	56	73	82	480	71
SACI_RS11970	1086	842	751	1031	1599	847
SACI_RS00720	1052	935	725	814	3634	1384
SACI_RS00725	383	229	324	245	1632	393
SACI_RS00730	282	214	231	151	352	170
SACI_RS00735	4257	4002	2749	3447	4455	1724
SACI_RS00740	2999	2070	1569	1700	6265	1640
SACI_RS00745	2599	1579	1727	1620	2360	1754
SACI_RS00750	2617	1929	1447	1666	3754	1241
SACI_RS00755	161	57	73	61	386	36
SACI_RS00760	33	24	45	16	93	7
SACI_RS00765	214	142	117	157	251	89
SACI_RS00770	203	145	123	108	229	41
SACI_RS00775	1464	1040	781	819	1723	471
SACI_RS00780	3871	3289	2091	2620	3535	1728
SACI_RS00785	878	646	639	580	1488	503
SACI_RS00790	275	174	156	211	564	199
SACI_RS00795	738	794	507	615	1016	362
SACI_RS00800	163	80	58	41	590	31
SACI_RS00805	294	155	117	166	693	82
SACI_RS00810	26	10	19	18	34	6
SACI_RS00815	334	135	131	189	641	121
SACI_RS00820	40	13	12	8	81	9
SACI_RS00825	32	12	13	10	71	10
SACI_RS00830	997	548	586	471	1417	561
SACI_RS00835	1894	1565	1275	1364	4294	1239
SACI_RS00840	1494	638	568	475	2719	302
SACI_RS00845	60	19	29	22	104	21
SACI_RS00850	261	128	200	115	369	107
SACI_RS00855	422	331	280	242	704	198
SACI_RS00860	399	236	319	204	874	120
SACI_RS00865	301	110	148	119	1158	394
SACI_RS00870	252	59	199	91	1529	371
SACI_RS00875	171	82	142	57	680	336
SACI_RS00880	288	138	239	214	1147	420
SACI_RS00885	115	35	91	68	294	144
SACI_RS00890	100	63	102	55	357	159
SACI_RS00895	31	17	30	37	143	63
SACI_RS00900	157	115	181	154	657	254
SACI_RS00905	165	100	137	97	489	151
SACI_RS00910	284	163	120	116	269	75
SACI_RS00915	81	39	59	38	92	39
SACI_RS00920	166	83	82	49	367	23
SACI_RS00925	293	182	149	100	416	78
SACI_RS00930	113	32	81	43	228	32
SACI_RS00935	7	5	8	11	32	10
SACI_RS00940	4548	3267	2333	2107	7895	2234
SACI_RS00945	4030	2588	2567	2568	6022	2359
SACI_RS00950	835	775	609	795	1587	486
SACI_RS00955	1078	697	992	736	2691	850
SACI_RS00960	280	175	257	151	544	238
SACI_RS00965	285	167	222	125	495	96
SACI_RS00970	639	353	225	252	485	243
SACI_RS00975	1037	823	748	773	1407	538
SACI_RS00980	473	359	264	256	723	244
SACI_RS00985	795	763	608	724	1564	703
SACI_RS00990	347	219	399	258	1242	554
SACI_RS00995	1248	798	1517	1034	5068	1778
SACI_RS01000	187	101	133	127	383	165
SACI_RS01005	2234	1364	1503	1536	5974	2987
SACI_RS01010	1650	858	872	879	4583	2457
SACI_RS01015	195	162	177	140	663	120
SACI_RS01020	113	40	87	70	428	121
SACI_RS01025	296	154	170	178	1337	205
SACI_RS01030	261	161	178	171	401	102
SACI_RS01035	3199	2481	2367	3358	2459	905
SACI_RS01040	143	89	75	67	201	45
SACI_RS01045	150	104	96	68	256	41
SACI_RS01050	427	344	396	411	847	421
SACI_RS01055	125	65	68	94	221	61
SACI_RS01060	573	365	332	322	581	256
SACI_RS01065	39	31	25	22	72	33
SACI_RS01070	323	298	255	258	675	158
SACI_RS01075	504	338	329	378	851	258
SACI_RS01080	139	99	72	107	187	65
SACI_RS01085	15	15	7	6	39	8
SACI_RS01090	2484	1597	1470	1274	4026	977
SACI_RS01095	1485	796	861	711	1787	476
SACI_RS01100	537	264	354	300	1282	290
SACI_RS01105	87	57	57	72	139	45
SACI_RS01110	36	15	17	27	49	5
SACI_RS01115	46	32	20	25	56	21
SACI_RS01120	246	240	174	224	390	167
SACI_RS01125	890	704	540	697	1447	488
SACI_RS01130	338	214	296	237	275	105
SACI_RS01135	1564	890	784	855	1956	611
SACI_RS01140	3972	2474	2498	2569	3508	1948
SACI_RS01145	587	431	296	383	726	330
SACI_RS01150	178	96	125	99	226	79
SACI_RS01155	264	107	128	136	413	84
SACI_RS01160	656	485	478	472	1029	475
SACI_RS01165	1293	819	713	936	3800	1622
SACI_RS01170	98	32	40	16	189	9
SACI_RS01175	806	611	437	536	786	471
SACI_RS01180	8348	6908	5271	6120	13460	5202
SACI_RS01190	673	299	410	310	1701	457
SACI_RS01195	660	535	545	602	2182	1107
SACI_RS01200	2973	1890	2119	2238	4330	1793
SACI_RS01205	762	549	574	570	1102	532
SACI_RS01210	199	159	74	187	242	131
SACI_RS01215	92	38	27	47	332	28
SACI_RS01220	94	64	94	56	124	39
SACI_RS01225	58	32	59	36	70	39
SACI_RS01230	404	245	335	273	3183	1268
SACI_RS01235	2673	1533	3506	3270	18487	12527
SACI_RS01240	1632	1173	1144	1026	2143	940
SACI_RS01245	295	152	159	76	886	90
SACI_RS01250	1065	626	673	506	2261	467
SACI_RS01255	2048	1489	1580	1465	3218	1122
SACI_RS01260	1942	1233	1373	1272	4134	1533
SACI_RS01265	779	329	589	339	922	388
SACI_RS01270	1	1	1	3	17	2
SACI_RS01275	293	175	205	215	1010	336
SACI_RS01280	361	157	334	221	1839	403
SACI_RS01285	113	64	49	71	153	52
SACI_RS01290	1608	1095	909	978	1656	950
SACI_RS01295	713	456	378	356	1009	242
SACI_RS01300	564	374	414	426	1386	459
SACI_RS01305	450	408	399	403	779	386
SACI_RS01310	453	336	408	413	767	257
SACI_RS01315	1490	895	1136	886	2519	722
SACI_RS01320	385	315	293	303	879	289
SACI_RS01325	295	127	247	175	1005	255
SACI_RS01330	289	149	230	134	866	193
SACI_RS01335	124	68	80	89	377	98
SACI_RS01340	529	277	473	469	1345	462
SACI_RS01345	153	107	119	139	312	192
SACI_RS01350	2258	1304	1474	1438	4675	1389
SACI_RS01355	5205	4667	3428	4513	6233	4061
SACI_RS01360	172	89	104	96	258	41
SACI_RS01365	903	473	587	573	1485	507
SACI_RS01370	560	415	486	366	1213	414
SACI_RS01375	1635	1252	1302	1182	1811	900
SACI_RS01380	784	628	615	589	897	474
SACI_RS01385	83	49	35	37	79	18
SACI_RS01390	593	451	275	397	590	197
SACI_RS01395	386	300	307	257	441	160
SACI_RS01400	236	133	132	174	217	88
SACI_RS01405	130	68	79	33	148	29
SACI_RS01410	138	62	72	71	128	36
SACI_RS01415	346	233	217	220	602	343
SACI_RS01420	307	164	205	224	982	450
SACI_RS01425	561	348	316	320	1149	432
SACI_RS01430	117	59	56	54	122	37
SACI_RS01435	142	52	66	93	195	83
SACI_RS01440	556	332	464	340	678	210
SACI_RS01445	46	9	18	16	75	14
SACI_RS01450	480	341	407	400	653	246
SACI_RS01455	10363	10112	7403	9331	16741	6837
SACI_RS01460	138	58	83	87	356	88
SACI_RS01465	37	17	17	23	163	27
SACI_RS01470	220	192	127	156	234	100
SACI_RS01475	181	130	134	229	439	146
SACI_RS01480	161	123	70	96	203	81
SACI_RS01485	45	32	38	45	84	43
SACI_RS01490	956	750	739	815	2569	1027
SACI_RS01495	1350	544	1588	853	12616	2909
SACI_RS01500	14	6	19	11	28	0
SACI_RS01505	1	1	4	0	16	2
SACI_RS01510	72	35	52	26	380	63
SACI_RS01515	138	92	169	104	601	161
SACI_RS01520	56	28	23	25	80	22
SACI_RS01525	619	329	329	341	763	214
SACI_RS01530	945	772	603	654	1097	399
SACI_RS01535	60	18	37	14	107	9
SACI_RS01540	716	245	417	356	3386	973
SACI_RS01545	894	363	430	443	3178	1099
SACI_RS01550	217	91	175	68	609	158
SACI_RS01555	91	47	68	26	205	55
SACI_RS01560	25	7	23	34	128	27
SACI_RS01565	697	310	680	364	2479	598
SACI_RS01570	412	169	257	156	721	133
SACI_RS01575	20	8	5	9	70	1
SACI_RS01580	90	29	47	41	100	20
SACI_RS01585	90	48	36	58	127	41
SACI_RS01590	686	381	754	341	2220	1152
SACI_RS01595	147	32	126	55	570	195
SACI_RS01600	179	62	148	69	1093	301
SACI_RS01605	845	335	848	419	4178	1527
SACI_RS01610	5449	3030	5757	3921	20901	7327
SACI_RS01615	25	0	25	3	126	13
SACI_RS01620	4014	1590	2821	2037	23306	10019
SACI_RS01625	146	59	136	47	652	291
SACI_RS01630	2314	930	1546	901	11913	3912
SACI_RS01635	2742	1738	2079	1329	4605	1345
SACI_RS01640	299	158	237	169	813	122
SACI_RS01645	1274	1075	1032	950	2326	899
SACI_RS01650	232	107	103	57	789	37
SACI_RS01655	32	19	21	21	57	2
SACI_RS01660	279	151	135	84	370	91
SACI_RS01665	526	313	339	325	754	194
SACI_RS01670	376	213	180	142	402	147
SACI_RS01675	135	61	98	54	356	125
SACI_RS01680	192	75	232	145	909	343
SACI_RS01685	201	97	209	149	1252	313
SACI_RS01690	55	19	28	18	470	83
SACI_RS01695	339	160	169	163	242	75
SACI_RS01700	122	86	87	79	167	50
SACI_RS01705	36	9	16	10	104	5
SACI_RS01710	33	20	25	8	180	22
SACI_RS01715	854	362	545	398	1982	405
SACI_RS01720	138	76	109	109	332	77
SACI_RS01725	38	8	7	8	82	15
SACI_RS01730	79	30	39	45	121	16
SACI_RS01735	253	124	142	138	739	59
SACI_RS01740	148	68	56	79	350	46
SACI_RS01745	406	206	197	182	1031	97
SACI_RS01750	43	16	38	17	38	10
SACI_RS01755	3769	2530	2080	2492	3269	1389
SACI_RS01760	23656	21203	19141	21263	52334	26870
SACI_RS01765	4703	4279	4137	3810	6412	2667
SACI_RS01770	146	80	68	33	894	35
SACI_RS01775	508	332	448	285	1131	295
SACI_RS01780	1053	892	677	741	1589	836
SACI_RS01785	240	144	176	178	529	107
SACI_RS01790	755	487	518	487	1337	383
SACI_RS01795	461	298	433	330	1093	298
SACI_RS01800	279	145	234	168	1545	405
SACI_RS01805	669	333	550	485	3333	1280
SACI_RS01810	54	33	34	36	110	42
SACI_RS01815	672	424	398	429	890	345
SACI_RS01820	1296	857	1059	949	5018	1558
SACI_RS01825	1181	809	1069	1043	4466	1580
SACI_RS01830	103	39	97	56	388	130
SACI_RS01835	189	95	203	110	863	180
SACI_RS01840	118	76	101	91	142	83
SACI_RS01845	329	188	261	209	430	142
SACI_RS01850	63	22	41	33	116	10
SACI_RS01855	938	693	559	567	1353	335
SACI_RS01860	290	133	111	164	289	78
SACI_RS01865	741	450	480	504	1353	384
SACI_RS01870	54	18	48	36	81	32
SACI_RS01875	2084	1678	2177	2178	5314	2823
SACI_RS01880	318	220	141	190	439	101
SACI_RS01885	5087	4170	3219	3719	5338	2578
SACI_RS01890	169	77	79	50	243	30
SACI_RS01895	731	485	448	327	1160	255
SACI_RS01900	1017	687	628	598	1013	607
SACI_RS01905	158	126	128	151	375	73
SACI_RS01910	293	130	216	174	461	118
SACI_RS01915	536	390	384	389	745	312
SACI_RS01920	1618	927	1124	1096	1864	628
SACI_RS01925	41	15	24	59	36	24
SACI_RS01930	255	189	268	201	625	294
SACI_RS01935	271	199	222	231	987	338
SACI_RS01940	35	15	26	10	123	34
SACI_RS01945	58	34	41	31	232	69
SACI_RS01950	253	169	259	154	455	264
SACI_RS01955	60	17	51	24	155	26
SACI_RS01960	68	26	33	33	183	35
SACI_RS01965	111	39	78	35	323	57
SACI_RS01970	127	68	141	112	347	126
SACI_RS01975	779	639	511	546	1086	428
SACI_RS01980	816	645	573	674	1187	489
SACI_RS01985	7073	7060	3963	5727	12785	3815
SACI_RS01990	145	84	95	73	119	34
SACI_RS01995	783	557	639	553	836	330
SACI_RS02000	2355	1794	1690	1676	3129	1185
SACI_RS02005	1180	697	755	883	1589	535
SACI_RS11520	462	382	357	294	567	175
SACI_RS02010	68	40	38	55	57	28
SACI_RS02015	244	147	187	184	389	113
SACI_RS02020	640	385	259	325	520	194
SACI_RS02025	6648	3975	3647	3455	10139	3050
SACI_RS02030	275	229	196	165	597	116
SACI_RS02035	69	46	38	28	97	25
SACI_RS02040	956	836	659	761	1335	452
SACI_RS02045	309	139	144	132	430	123
SACI_RS02050	2358	1891	1864	1691	2633	1112
SACI_RS02055	636	373	274	278	614	139
SACI_RS02060	717	301	413	277	1266	137
SACI_RS02065	153	74	171	134	353	109
SACI_RS02070	695	410	747	649	2093	805
SACI_RS02075	4	0	0	3	20	4
SACI_RS02080	9	2	4	1	8	0
SACI_RS02085	524	298	338	371	692	269
SACI_RS02090	2612	1975	1611	1972	2554	1679
SACI_RS02095	136	98	76	76	170	32
SACI_RS02100	54259	46355	41927	47512	87285	39275
SACI_RS02105	273	114	160	94	208	47
SACI_RS02110	57	46	53	35	165	39
SACI_RS02115	199	139	191	144	844	284
SACI_RS02120	289	298	260	253	721	272
SACI_RS02125	107	47	69	61	151	32
SACI_RS02130	126	93	68	106	190	63
SACI_RS02135	1069	755	675	770	1099	511
SACI_RS02140	494	446	406	386	610	200
SACI_RS02145	37	19	13	13	69	19
SACI_RS02150	1265	646	628	497	2624	329
SACI_RS02155	48	35	14	41	36	28
SACI_RS02160	132	59	48	54	258	30
SACI_RS02165	356	245	183	157	354	92
SACI_RS02170	450	424	368	387	481	364
SACI_RS02175	212	109	162	93	258	63
SACI_RS02180	1033	779	709	633	1455	487
SACI_RS02185	9484	8336	4915	5651	15955	5120
SACI_RS02190	213	96	88	107	295	71
SACI_RS02195	172	130	113	124	274	69
SACI_RS02200	105	83	104	63	138	56
SACI_RS02205	222	126	115	117	189	67
SACI_RS02210	13100	8047	9734	8734	9701	5225
SACI_RS02215	8	0	3	2	1	0
SACI_RS02220	1494	1118	881	978	2276	758
SACI_RS02225	505	351	282	279	925	223
SACI_RS02230	47	32	31	13	68	14
SACI_RS02235	202	133	112	75	255	93
SACI_RS02240	337	193	211	215	430	141
SACI_RS02245	213	125	146	142	270	77
SACI_RS02250	61	26	20	26	96	6
SACI_RS02255	80	37	48	46	181	17
SACI_RS02260	90	51	75	33	115	21
SACI_RS02265	13	8	4	3	16	4
SACI_RS02270	4	3	2	2	12	7
SACI_RS11525	26	3	16	13	18	11
SACI_RS02275	3312	3563	3006	4245	10266	5974
SACI_RS02280	1011	817	764	901	4282	1196
SACI_RS02285	266	184	286	161	440	225
SACI_RS02290	7	4	1	12	19	10
SACI_RS02295	0	0	1	0	0	0
SACI_RS02300	0	0	0	0	0	0
SACI_RS02305	4	0	2	0	1	0
SACI_RS02310	3	1	0	0	3	1
SACI_RS02315	267	184	113	110	306	119
SACI_RS02320	8	6	9	14	17	8
SACI_RS02325	3	2	2	0	11	2
SACI_RS02330	49	46	20	46	25	42
SACI_RS02335	138	96	47	88	107	70
SACI_RS02340	410	362	296	353	327	231
SACI_RS11795	6	0	2	7	1	1
SACI_RS02345	0	3	0	0	2	1
SACI_RS02350	723	562	560	508	529	540
SACI_RS02355	352	301	312	303	260	207
SACI_RS02360	0	5	0	0	4	0
SACI_RS02365	249	242	119	202	256	99
SACI_RS02370	395	295	360	270	496	172
SACI_RS02375	269	185	247	201	326	145
SACI_RS02380	560	416	364	330	832	280
SACI_RS02385	266	107	166	156	466	94
SACI_RS02390	3108	2380	2103	2096	4803	1496
SACI_RS02395	118	56	74	42	202	52
SACI_RS02400	486	277	425	358	950	317
SACI_RS02405	8	9	5	3	50	4
SACI_RS02410	255	115	230	162	547	162
SACI_RS02415	36	12	30	16	46	13
SACI_RS02420	62	19	45	31	58	4
SACI_RS02425	85	66	53	57	61	22
SACI_RS02430	2039	1251	1570	1372	2235	1080
SACI_RS02435	22	16	11	4	17	5
SACI_RS02440	18	4	19	7	5	5
SACI_RS11495	733	526	565	575	582	271
SACI_RS02455	369	264	279	294	537	144
SACI_RS02465	216	132	161	158	200	129
SACI_RS02470	793	673	375	707	802	305
SACI_RS02475	39	25	16	26	61	23
SACI_RS11530	11	4	3	2	3	3
SACI_RS02480	11	1	1	9	19	8
SACI_RS11535	4	8	4	7	13	3
SACI_RS02495	105	72	86	75	213	30
SACI_RS02500	10	4	5	2	7	0
SACI_RS02505	0	0	0	0	0	0
SACI_RS02510	16	17	22	28	35	18
SACI_RS02515	143	79	114	107	286	89
SACI_RS02520	77	30	57	33	288	95
SACI_RS02525	209	122	142	132	655	221
SACI_RS02530	147	101	56	104	515	126
SACI_RS02535	686	456	473	402	686	282
SACI_RS02540	664	705	470	747	1016	511
SACI_RS02545	291	186	230	176	515	201
SACI_RS02550	40	47	33	17	83	6
SACI_RS02555	49	43	37	40	45	15
SACI_RS02560	28	17	6	1	24	11
SACI_RS11540	33	28	35	14	34	5
SACI_RS02565	25	16	0	3	4	1
SACI_RS02570	3532	3178	2470	2815	4181	1183
SACI_RS02575	1980	1436	1372	1523	2819	1006
SACI_RS02580	0	0	1	0	6	0
SACI_RS11800	0	0	0	0	0	0
SACI_RS11805	10	4	2	5	9	1
SACI_RS02585	94	48	56	56	194	30
SACI_RS02590	179	105	130	68	217	97
SACI_RS02595	21	10	6	10	16	5
SACI_RS02600	3	3	8	4	39	2
SACI_RS02605	238	134	172	103	427	100
SACI_RS02610	396	234	278	252	573	187
SACI_RS02615	252	126	142	132	455	74
SACI_RS02620	44	20	22	15	67	2
SACI_RS02625	116	77	54	73	134	41
SACI_RS02630	451	230	292	231	880	349
SACI_RS02635	148	59	116	97	209	67
SACI_RS02640	238	118	109	170	303	86
SACI_RS02645	135	73	48	74	113	15
SACI_RS02650	217	117	125	81	223	48
SACI_RS02655	276	180	252	211	379	118
SACI_RS02660	1232	938	1080	956	1792	578
SACI_RS02665	175	93	81	84	209	108
SACI_RS02670	516	382	443	431	717	427
SACI_RS02675	3	0	2	0	0	2
SACI_RS02680	4	1	1	1	0	3
SACI_RS02685	249	192	137	176	241	98
SACI_RS02690	106	80	58	63	94	28
SACI_RS11810	2521	2070	1488	2117	2686	767
SACI_RS02695	7207	5601	4336	5764	6445	3015
SACI_RS02700	243	101	90	160	212	42
SACI_RS02705	321	203	207	243	310	54
SACI_RS02710	19	10	18	22	14	9
SACI_RS02715	1743	2049	1077	1574	2698	1010
SACI_RS02720	1620	1085	1178	867	2801	783
SACI_RS02725	15794	14671	11357	14453	22792	10871
SACI_RS02730	73	29	30	52	274	29
SACI_RS02735	960	533	769	585	2585	744
SACI_RS02740	173	57	107	57	540	88
SACI_RS02745	189	66	120	52	584	98
SACI_RS02750	44	2	4	11	114	4
SACI_RS02755	111	30	60	22	367	53
SACI_RS02760	132	57	50	53	425	78
SACI_RS02765	60	25	33	29	284	32
SACI_RS11545	34	2	8	9	72	2
SACI_RS02770	31	6	15	6	127	7
SACI_RS02775	71	22	46	28	250	61
SACI_RS02780	45	13	8	9	141	9
SACI_RS02785	561	387	362	306	869	383
SACI_RS02790	58	32	9	18	255	14
SACI_RS02795	13	5	25	5	92	1
SACI_RS02800	29	16	30	14	111	9
SACI_RS02805	102	32	54	44	339	78
SACI_RS02810	413	156	335	161	683	372
SACI_RS02815	55	21	15	9	196	15
SACI_RS02820	179	50	116	41	660	106
SACI_RS02825	4	9	7	0	45	3
SACI_RS02830	412	219	284	220	1164	308
SACI_RS02835	2138	1259	1360	1480	3907	1147
SACI_RS02840	59	36	76	44	155	45
SACI_RS02845	1967	1089	1451	1346	3607	2202
SACI_RS02850	1593	1129	1149	1144	3223	877
SACI_RS02855	197	141	106	141	218	87
SACI_RS02860	132	73	126	74	322	81
SACI_RS02865	2712	1400	1863	1574	5681	2268
SACI_RS02870	197	108	88	106	397	101
SACI_RS02875	698	318	324	308	1293	160
SACI_RS02880	1	2	0	0	9	0
SACI_RS02885	53	24	28	14	44	11
SACI_RS02890	671	379	424	295	907	240
SACI_RS02895	1891	1363	1229	1379	5732	1597
SACI_RS02900	3310	2718	2285	2779	7217	2518
SACI_RS02905	898	547	557	463	1766	555
SACI_RS02910	92	29	62	44	193	26
SACI_RS02915	2187	1563	1532	1516	3363	1175
SACI_RS02920	24	14	36	12	73	18
SACI_RS02925	911	687	744	438	1163	577
SACI_RS02930	697	442	487	408	1159	262
SACI_RS02935	417	199	221	207	869	134
SACI_RS02940	227	126	159	121	300	74
SACI_RS02945	552	256	287	274	818	173
SACI_RS02950	4222	3341	2942	3273	6826	2101
SACI_RS02955	37	17	7	26	60	9
SACI_RS02960	49	18	37	56	44	22
SACI_RS02965	258	118	82	104	243	65
SACI_RS02970	122	83	115	76	406	35
SACI_RS02975	56	17	30	9	140	14
SACI_RS02980	57	28	10	11	267	8
SACI_RS02985	1	0	0	0	1	0
SACI_RS11550	12	3	2	9	18	3
SACI_RS11555	27	7	10	11	10	4
SACI_RS02995	174	161	139	157	335	129
SACI_RS03000	33	11	27	16	31	2
SACI_RS03005	17	17	30	12	60	4
SACI_RS03010	22	13	26	11	49	4
SACI_RS03015	232	185	211	225	385	180
SACI_RS03020	73	52	47	32	62	28
SACI_RS03025	142	55	61	63	126	55
SACI_RS03030	1062	672	581	685	1150	581
SACI_RS03035	6	0	7	5	4	4
SACI_RS03040	206	79	117	102	820	183
SACI_RS03045	1560	928	759	938	1456	408
SACI_RS03050	1645	957	1084	1058	1603	492
SACI_RS03055	39	27	21	5	195	5
SACI_RS03060	3781	2532	1932	2112	6697	1198
SACI_RS03065	38	14	31	16	31	4
SACI_RS03070	11	0	0	1	1	1
SACI_RS03075	84	29	40	48	172	27
SACI_RS03080	373	259	251	374	599	186
SACI_RS03085	3	2	0	1	3	0
SACI_RS11560	7	8	3	4	5	2
SACI_RS03090	6	14	0	1	5	7
SACI_RS03095	426	363	232	274	650	159
SACI_RS03100	399	298	322	227	808	227
SACI_RS03105	643	310	263	257	1230	239
SACI_RS03110	4	7	19	21	21	6
SACI_RS03115	514	367	465	346	895	292
SACI_RS03120	67	26	19	16	217	8
SACI_RS03125	1584	1285	955	1076	3031	951
SACI_RS03130	121	121	68	94	221	65
SACI_RS03135	1151	1011	680	763	2020	558
SACI_RS03140	1466	1037	915	897	3616	824
SACI_RS03145	1357	1125	919	881	1917	669
SACI_RS03150	860	515	506	509	844	310
SACI_RS03155	656	381	315	342	483	171
SACI_RS03160	57	46	42	18	94	9
SACI_RS03165	56	49	29	35	106	21
SACI_RS03170	192	199	207	241	389	199
SACI_RS03175	3829	1398	2534	2071	5789	3858
SACI_RS03180	574	586	368	582	1292	485
SACI_RS03185	333	264	173	213	688	194
SACI_RS03190	28	14	13	23	40	10
SACI_RS03195	79	17	41	35	281	19
SACI_RS03200	6809	5021	5156	4877	10512	3837
SACI_RS03205	649	416	520	502	1079	315
SACI_RS03210	0	4	1	2	1	0
SACI_RS03215	460	413	286	413	996	461
SACI_RS11565	19	7	9	8	17	2
SACI_RS03230	1051	860	774	658	1324	445
SACI_RS03235	40	38	32	30	83	14
SACI_RS03240	3	3	4	7	10	12
SACI_RS11570	53	12	27	17	42	14
SACI_RS03245	42	23	38	34	101	45
SACI_RS03250	593	299	265	266	1750	216
SACI_RS03255	18088	13260	11788	14011	41354	13870
SACI_RS03260	917	612	577	618	4029	725
SACI_RS03265	667	432	297	339	736	129
SACI_RS03270	493	256	332	291	907	201
SACI_RS03275	1116	699	566	616	1643	409
SACI_RS03280	69	33	30	35	135	19
SACI_RS03285	372	160	235	143	617	299
SACI_RS03290	3546	2168	2205	1928	9639	1966
SACI_RS03295	2303	1154	1359	1331	5521	1564
SACI_RS03300	182	109	123	127	283	111
SACI_RS03305	2204	1287	1140	1158	2412	860
SACI_RS03310	670	316	334	313	835	148
SACI_RS03315	189	82	117	68	362	40
SACI_RS03320	55	19	58	19	183	10
SACI_RS03325	1117	820	659	836	1599	593
SACI_RS03330	1759	1223	965	955	3073	710
SACI_RS03335	1000	683	651	630	1397	566
SACI_RS03340	116	115	99	89	190	48
SACI_RS03345	1319	750	1234	898	3017	1005
SACI_RS03350	63	55	35	47	123	13
SACI_RS03355	2	1	1	2	3	1
SACI_RS03360	1074	948	701	799	1636	626
SACI_RS03365	355	245	237	287	532	232
SACI_RS03370	877	630	554	498	1281	334
SACI_RS03375	34	18	10	18	66	9
SACI_RS03380	128	57	110	77	558	74
SACI_RS03385	320	244	142	231	719	175
SACI_RS03390	1672	1279	1126	1026	2341	483
SACI_RS03395	425	241	277	292	736	268
SACI_RS03400	65	23	35	30	111	19
SACI_RS03405	820	570	498	527	1908	508
SACI_RS03410	66	39	37	41	74	30
SACI_RS03415	273	153	192	159	537	124
SACI_RS03420	274	261	169	198	446	146
SACI_RS03425	571	347	322	302	960	249
SACI_RS03430	1316	1126	969	1060	1747	720
SACI_RS03435	484	303	322	299	347	164
SACI_RS03440	570	374	373	310	630	271
SACI_RS03445	64	30	32	9	27	18
SACI_RS03450	1880	1724	1939	1608	1781	994
SACI_RS11915	228	160	173	153	118	63
SACI_RS03455	1192	868	749	800	1253	552
SACI_RS03460	3	1	0	0	2	0
SACI_RS03465	74	42	52	49	176	50
SACI_RS03470	155	48	34	22	489	12
SACI_RS03475	566	330	433	410	914	278
SACI_RS03480	112	43	42	21	142	20
SACI_RS11505	110548	79738	103915	77714	139271	59158
SACI_RS03485	245	134	148	118	295	82
SACI_RS03490	266	186	122	130	476	85
SACI_RS03495	384	188	163	151	488	80
SACI_RS03500	367	250	256	240	429	162
SACI_RS03505	194	151	151	165	290	109
SACI_RS03510	9	2	1	2	9	0
SACI_RS11815	3	1	3	2	6	0
SACI_RS03515	68	22	21	8	67	18
SACI_RS03520	180	127	153	130	256	93
SACI_RS03525	190	91	105	78	225	85
SACI_RS03530	43	19	28	26	66	12
SACI_RS03535	57	44	48	76	104	8
SACI_RS11580	30	21	17	9	22	9
SACI_RS03540	12	15	10	2	6	2
SACI_RS03545	10	7	10	1	14	3
SACI_RS03550	382	270	248	119	520	152
SACI_RS03555	424	228	206	212	271	123
SACI_RS03560	580	535	406	483	903	525
SACI_RS03565	30	21	22	35	36	17
SACI_RS03570	3329	2530	2206	2171	4511	1447
SACI_RS03575	692	675	424	703	1331	539
SACI_RS03580	161	194	74	102	242	102
SACI_RS03585	536	403	419	558	1688	485
SACI_RS03590	43	5	17	4	158	13
SACI_RS03595	522	314	280	292	893	125
SACI_RS03600	65	25	66	46	41	14
SACI_RS03605	35	22	24	34	181	81
SACI_RS03610	56	34	65	51	214	76
SACI_RS03615	78	47	45	33	171	62
SACI_RS03620	261	144	144	140	471	112
SACI_RS03625	1963	1090	917	950	3170	488
SACI_RS03630	695	407	565	431	615	253
SACI_RS03635	0	0	1	1	0	0
SACI_RS03640	185	106	81	92	191	25
SACI_RS03645	216	103	86	110	276	62
SACI_RS03650	0	0	2	1	0	0
SACI_RS03655	11642	10161	6784	9275	16447	5656
SACI_RS03660	5	3	2	4	6	0
SACI_RS03665	118	53	32	55	137	15
SACI_RS03670	165	117	93	148	220	68
SACI_RS03675	2132	1735	1321	1614	3684	1176
SACI_RS03680	5725	4237	3334	4015	7377	2860
SACI_RS03685	222	180	111	128	317	104
SACI_RS03690	20	12	17	4	29	5
SACI_RS11585	17	2	2	1	64	3
SACI_RS03695	86	45	20	18	187	11
SACI_RS03700	3380	1770	2333	1994	7578	2305
SACI_RS03705	23	6	8	15	54	2
SACI_RS03710	95	79	92	67	296	93
SACI_RS03715	83	50	32	53	98	39
SACI_RS03720	159	124	53	95	390	91
SACI_RS03725	386	246	260	331	665	322
SACI_RS03730	169	166	133	141	404	175
SACI_RS03735	94	58	63	48	217	40
SACI_RS03740	84	56	61	49	172	46
SACI_RS03745	68	47	41	22	268	20
SACI_RS03750	1323	1021	1027	843	2487	689
SACI_RS03755	660	349	439	374	862	246
SACI_RS03760	209	91	148	109	316	70
SACI_RS03765	279	134	130	128	369	76
SACI_RS03770	224	124	164	114	471	123
SACI_RS03775	2275	2044	1284	1523	2684	1196
SACI_RS03780	428	298	248	246	676	164
SACI_RS03785	2751	1768	1646	1706	4576	1234
SACI_RS03790	147	78	97	103	182	73
SACI_RS03795	46	28	20	20	90	10
SACI_RS03800	147	87	103	128	259	70
SACI_RS03805	151	132	122	108	261	83
SACI_RS03810	109	69	80	64	202	39
SACI_RS03815	464	301	352	334	639	210
SACI_RS03820	1942	1128	1154	1006	2492	774
SACI_RS03825	20	12	22	9	72	5
SACI_RS03830	130	81	39	29	105	52
SACI_RS03835	2530	1905	1594	1858	3936	1504
SACI_RS03840	125	70	63	39	214	50
SACI_RS03845	3606	2777	2205	2549	5194	1895
SACI_RS03850	4780	3074	2749	2244	9074	1533
SACI_RS03855	169	115	109	177	264	110
SACI_RS03860	696	389	423	347	1172	267
SACI_RS03865	214	126	131	108	334	78
SACI_RS11590	38	20	12	7	10	11
SACI_RS03870	3	2	0	0	0	1
SACI_RS03875	215	152	179	144	338	105
SACI_RS03880	157	46	125	80	258	31
SACI_RS03885	134	51	37	44	257	16
SACI_RS03890	77	56	44	36	244	19
SACI_RS03895	165	100	132	165	317	128
SACI_RS03900	426	452	352	319	962	394
SACI_RS03905	26	5	8	17	43	6
SACI_RS03910	231	148	148	159	269	137
SACI_RS03915	166	95	138	106	149	51
SACI_RS03920	112	39	73	32	98	29
SACI_RS03925	10	1	4	2	11	3
SACI_RS03930	3	7	0	2	2	1
SACI_RS03935	39	22	13	30	55	5
SACI_RS03940	135	118	105	98	254	59
SACI_RS03945	7054	6828	4412	5556	9635	3666
SACI_RS03950	541	307	244	306	423	149
SACI_RS03955	443	351	383	510	631	442
SACI_RS03960	197	69	108	102	399	100
SACI_RS03965	430	314	405	314	765	280
SACI_RS03970	204	147	145	175	326	125
SACI_RS03975	2822	1861	1302	1621	1473	740
SACI_RS03980	552	405	451	438	1034	314
SACI_RS03985	2252	1335	1231	1198	3565	952
SACI_RS03990	222	108	142	92	366	69
SACI_RS03995	162	66	72	61	257	62
SACI_RS04000	9	14	5	13	37	11
SACI_RS04005	280	186	181	128	337	116
SACI_RS04010	311	118	116	105	705	207
SACI_RS04015	664	228	350	266	1136	637
SACI_RS04020	2393	1568	1731	1389	4372	1236
SACI_RS04025	1799	1057	883	904	2220	720
SACI_RS04030	3492	2525	2383	2090	2960	1448
SACI_RS04035	494	353	185	222	629	163
SACI_RS04040	5	4	1	9	8	0
SACI_RS04045	501	294	268	241	361	191
SACI_RS04050	51	25	14	17	68	12
SACI_RS04055	2524	1926	1553	1776	3097	1229
SACI_RS04060	99	88	86	109	141	92
SACI_RS04065	1688	1268	1080	1216	1877	755
SACI_RS04070	86	65	36	47	83	18
SACI_RS04075	81	54	46	40	179	37
SACI_RS04080	2371	1881	1519	2150	3756	1599
SACI_RS11595	403	305	227	313	516	217
SACI_RS04085	434	255	174	275	961	204
SACI_RS04090	1486	1179	995	1066	2215	953
SACI_RS11600	6	3	0	5	4	2
SACI_RS04095	767	451	334	439	788	235
SACI_RS04100	88	48	61	58	159	42
SACI_RS04105	176	99	137	91	277	66
SACI_RS04110	505	343	279	453	832	240
SACI_RS04115	258	159	152	183	651	120
SACI_RS04120	155	62	46	56	506	27
SACI_RS04125	1043	767	872	1013	2186	803
SACI_RS04130	1086	749	785	826	1091	493
SACI_RS11605	46	24	17	22	44	5
SACI_RS04135	210	151	128	113	433	61
SACI_RS04140	813	484	443	529	1655	350
SACI_RS04145	245	197	228	208	531	142
SACI_RS04150	9	3	3	7	6	4
SACI_RS11820	16	14	4	0	11	8
SACI_RS04155	558	385	323	307	588	362
SACI_RS04160	1402	965	708	853	1529	648
SACI_RS04165	369	312	156	258	471	187
SACI_RS04170	862	560	506	562	1879	968
SACI_RS11610	1	4	2	0	4	0
SACI_RS04175	9	16	8	7	20	2
SACI_RS04180	6	2	7	5	10	0
SACI_RS04185	183	116	142	104	373	114
SACI_RS04190	656	455	528	518	875	381
SACI_RS04195	318	268	108	206	312	119
SACI_RS04200	84	60	64	75	106	40
SACI_RS04205	608	369	320	337	981	316
SACI_RS04210	150	85	154	120	822	86
SACI_RS04215	615	523	346	435	603	250
SACI_RS04220	293	139	177	161	568	80
SACI_RS04225	227	142	166	131	427	144
SACI_RS04230	975	665	690	704	756	404
SACI_RS04235	42	24	26	35	105	15
SACI_RS04240	59	49	68	62	86	28
SACI_RS04245	0	0	1	0	0	0
SACI_RS04250	21	5	5	6	2	3
SACI_RS04255	153	96	93	117	221	61
SACI_RS04260	230	154	145	164	228	86
SACI_RS04265	191	122	122	108	216	90
SACI_RS04270	155	86	75	134	246	95
SACI_RS04275	24	18	14	14	36	4
SACI_RS04280	36	16	10	7	76	9
SACI_RS04285	45	30	18	33	86	15
SACI_RS04290	297	132	185	121	401	77
SACI_RS04295	942	619	544	620	1065	344
SACI_RS04300	1668	1171	919	964	2776	915
SACI_RS04305	50	23	36	34	122	38
SACI_RS04310	22	5	10	5	47	9
SACI_RS04315	654	566	458	496	1346	696
SACI_RS04320	78	90	49	87	164	94
SACI_RS04325	160	119	98	45	260	78
SACI_RS04330	383	219	273	217	993	284
SACI_RS04335	211	90	124	124	575	143
SACI_RS04340	173	105	115	114	531	70
SACI_RS04345	1984	1205	1252	1151	3304	665
SACI_RS04350	746	402	450	331	1148	261
SACI_RS04355	220	111	156	90	388	85
SACI_RS04360	197	104	83	71	211	97
SACI_RS04365	31	16	30	37	55	16
SACI_RS04370	54	22	13	18	77	6
SACI_RS11615	34	26	21	29	81	27
SACI_RS04375	671	307	495	444	1448	389
SACI_RS04380	2348	1639	1551	1669	3866	1504
SACI_RS04385	429	186	260	253	473	216
SACI_RS04390	1128	813	797	673	1699	663
SACI_RS04395	384	248	215	255	536	192
SACI_RS04400	265	169	118	138	277	104
SACI_RS04405	220	132	88	72	474	80
SACI_RS04410	281	172	144	186	226	93
SACI_RS04415	356	202	281	205	819	310
SACI_RS04420	154	53	84	102	123	47
SACI_RS04425	1200	972	911	836	2182	630
SACI_RS04430	779	568	552	548	1228	479
SACI_RS04435	480	279	397	326	1854	427
SACI_RS04440	271	161	216	151	1068	144
SACI_RS04445	134	67	117	79	628	69
SACI_RS04450	324	203	172	187	459	137
SACI_RS04455	467	493	247	390	522	215
SACI_RS04460	128	116	89	81	189	57
SACI_RS04465	65	59	27	43	115	29
SACI_RS04470	121	59	50	51	242	38
SACI_RS04475	160	78	109	56	287	45
SACI_RS04480	6	9	0	4	14	1
SACI_RS04485	132	61	91	73	143	47
SACI_RS04490	791	382	580	457	1118	321
SACI_RS04495	1437	1241	675	875	1113	463
SACI_RS04500	25	13	12	16	37	12
SACI_RS04505	115	55	69	63	229	44
SACI_RS04510	449	239	203	240	531	129
SACI_RS04515	841	780	673	603	1506	548
SACI_RS04520	98	43	53	61	132	54
SACI_RS11620	18	13	5	14	56	11
SACI_RS04525	375	205	182	219	609	143
SACI_RS04530	360	241	261	296	473	241
SACI_RS04535	540	436	388	281	986	326
SACI_RS04540	692	760	712	737	1013	692
SACI_RS04545	18	1	4	4	60	1
SACI_RS04550	277	136	186	172	690	224
SACI_RS04555	388	312	269	301	564	195
SACI_RS04560	573	289	327	345	769	234
SACI_RS04565	543	446	468	351	987	289
SACI_RS04570	152	94	101	161	323	96
SACI_RS04575	58	43	57	59	115	38
SACI_RS04580	50	23	12	24	105	3
SACI_RS04585	70	35	12	18	83	5
SACI_RS04590	49	17	9	12	135	10
SACI_RS04595	737	530	469	547	1079	361
SACI_RS04600	150	91	115	119	304	83
SACI_RS04605	20	7	6	2	76	0
SACI_RS04610	375	265	266	294	686	178
SACI_RS04615	603	420	339	404	517	210
SACI_RS04620	927	845	655	710	1250	441
SACI_RS04625	75	45	46	68	92	12
SACI_RS04630	146	48	61	47	242	37
SACI_RS04635	859	710	644	657	1314	527
SACI_RS04640	1872	1412	1332	1432	3071	1247
SACI_RS04645	453	313	409	367	1305	493
SACI_RS04650	114	65	60	56	364	62
SACI_RS04655	110	35	122	32	497	40
SACI_RS04660	229	70	175	67	1108	53
SACI_RS04665	2502	1940	1701	1680	4732	2178
SACI_RS04670	478	304	307	325	1127	462
SACI_RS04675	278	150	181	129	747	153
SACI_RS11825	4894	3415	4022	3818	8309	6011
SACI_RS11830	1092	407	726	481	3033	1708
SACI_RS04690	575	161	359	207	2458	667
SACI_RS04695	121	50	64	45	192	47
SACI_RS04700	26	16	20	8	17	8
SACI_RS04705	5474	4394	3467	4154	6211	2632
SACI_RS04710	5500	3477	3313	3035	15045	2569
SACI_RS04715	211	153	151	166	346	106
SACI_RS04720	215	245	162	253	376	172
SACI_RS04725	2259	1792	1212	1531	2457	1231
SACI_RS04730	1494	1227	1146	1412	2004	1074
SACI_RS04735	1372	875	1003	927	2493	672
SACI_RS04740	775	595	568	511	1591	310
SACI_RS04745	1808	1276	978	1248	2967	864
SACI_RS04750	303	170	246	246	678	174
SACI_RS04755	457	426	498	451	1455	457
SACI_RS04760	115	51	46	91	255	58
SACI_RS04765	748	340	458	417	945	293
SACI_RS04770	2293	1439	1388	1462	3005	883
SACI_RS04775	0	0	0	0	0	0
SACI_RS11630	20	7	1	2	7	5
SACI_RS11975	23	8	12	10	24	3
SACI_RS04785	1242	1204	945	1142	2503	996
SACI_RS04790	288	177	163	228	314	155
SACI_RS04795	14	8	6	13	14	2
SACI_RS04800	3	2	6	3	12	5
SACI_RS04805	130	30	132	62	1009	411
SACI_RS04810	578	368	447	475	1414	874
SACI_RS04815	752	370	573	512	2302	503
SACI_RS04820	35	20	18	5	97	8
SACI_RS04825	309	220	194	244	408	107
SACI_RS04830	72	21	20	37	80	17
SACI_RS04835	251	192	195	283	418	186
SACI_RS04840	602	419	403	449	803	351
SACI_RS04845	1253	872	817	896	1981	692
SACI_RS04850	84	76	34	34	144	39
SACI_RS04855	50	11	19	43	103	12
SACI_RS04860	694	531	574	540	1573	650
SACI_RS04865	130	101	116	82	130	54
SACI_RS04870	757	423	558	466	2714	819
SACI_RS04875	1656	993	1059	838	3274	878
SACI_RS04880	546	360	376	363	918	268
SACI_RS04885	1186	917	746	877	1368	559
SACI_RS04890	1616	1126	1102	1056	2729	790
SACI_RS04895	1291	879	815	876	1586	498
SACI_RS04900	177	87	81	88	218	52
SACI_RS04905	170	80	103	56	341	36
SACI_RS04910	614	697	402	327	617	293
SACI_RS04915	40	8	22	22	59	10
SACI_RS04920	58	19	34	18	54	8
SACI_RS04925	104	68	52	58	104	29
SACI_RS04930	178	68	101	83	286	62
SACI_RS04935	921	818	628	673	1349	510
SACI_RS04940	1265	812	1078	936	4573	1809
SACI_RS04945	1391	741	1312	1231	6583	2507
SACI_RS04950	3292	2481	2984	3440	11082	5330
SACI_RS04955	9520	8032	6238	8202	18209	9211
SACI_RS04960	51569	24740	34778	32840	370178	194279
SACI_RS04965	470	309	319	351	885	148
SACI_RS04970	170	118	127	116	294	52
SACI_RS04975	2115	1551	1228	1482	2856	1027
SACI_RS04980	75	44	84	27	204	60
SACI_RS04985	733	595	556	494	1397	457
SACI_RS04990	1627	1015	809	782	1930	589
SACI_RS04995	743	353	416	294	1166	159
SACI_RS05000	122	58	66	53	307	41
SACI_RS05005	26	12	12	18	34	1
SACI_RS05010	1005	829	855	859	1514	647
SACI_RS05015	326	168	209	158	587	164
SACI_RS05020	341	226	312	273	963	325
SACI_RS05025	30	16	20	13	50	4
SACI_RS05030	43	24	37	29	63	9
SACI_RS05035	581	436	683	401	1347	400
SACI_RS05040	167	84	167	121	177	59
SACI_RS11835	3	0	6	0	8	2
SACI_RS05045	1248	1085	1027	1007	2806	1123
SACI_RS05050	62	55	81	55	327	61
SACI_RS05055	419	327	533	412	1013	490
SACI_RS05060	925	537	447	471	1489	363
SACI_RS05065	1299	833	927	786	1814	512
SACI_RS05070	232	285	206	187	550	188
SACI_RS05075	252	132	149	133	492	99
SACI_RS05080	393	234	203	192	432	206
SACI_RS05085	608	572	417	505	1485	536
SACI_RS05090	77	63	115	57	330	99
SACI_RS05095	255	251	192	243	346	197
SACI_RS05100	73	65	30	56	103	45
SACI_RS05105	237	94	149	108	625	110
SACI_RS05110	450	303	288	256	561	165
SACI_RS05115	1492	1033	1029	1058	1450	595
SACI_RS05120	137	72	121	84	368	103
SACI_RS05125	909	553	556	633	889	391
SACI_RS05130	210	128	79	152	160	34
SACI_RS05135	1673	958	1171	1025	1626	1090
SACI_RS05140	2598	2439	1716	2020	3899	1852
SACI_RS05145	347	252	209	202	557	149
SACI_RS05150	1265	675	811	644	1349	460
SACI_RS05155	711	394	785	554	1934	678
SACI_RS05160	83	56	59	63	173	47
SACI_RS05165	149	112	77	103	155	75
SACI_RS05170	132	75	97	79	291	101
SACI_RS05175	34	14	29	26	94	14
SACI_RS05180	167	124	102	157	378	131
SACI_RS05185	767	593	506	615	1156	588
SACI_RS05190	25	14	29	27	51	17
SACI_RS11920	29	19	9	8	47	12
SACI_RS11840	65	33	48	37	102	33
SACI_RS05195	1091	579	759	462	2016	252
SACI_RS05200	84	51	34	30	69	29
SACI_RS05205	420	269	325	215	498	186
SACI_RS05210	22	20	18	19	84	10
SACI_RS05215	56	22	39	24	38	8
SACI_RS05220	65	46	32	57	55	38
SACI_RS05225	152	85	94	122	169	56
SACI_RS05230	166	124	115	119	184	52
SACI_RS05235	107	42	56	49	151	61
SACI_RS05240	1796	1643	1515	1657	4070	1860
SACI_RS05245	23	18	19	23	64	9
SACI_RS05250	95	94	72	122	171	100
SACI_RS05255	1028	676	1024	905	2176	952
SACI_RS05260	625	378	423	398	1097	308
SACI_RS05265	273	164	192	123	425	131
SACI_RS05270	926	635	745	725	1386	777
SACI_RS05275	66	19	35	16	61	17
SACI_RS05280	365	190	316	229	1126	327
SACI_RS05285	952	359	831	583	5530	2964
SACI_RS05290	273	162	173	173	574	107
SACI_RS05295	869	626	663	716	2182	953
SACI_RS05300	156	75	98	64	750	186
SACI_RS05305	199	72	132	117	1319	588
SACI_RS05310	6234	5190	4476	5390	10168	5452
SACI_RS05315	578	377	490	507	1259	377
SACI_RS05320	3983	3811	3616	3653	5120	3028
SACI_RS05325	84	38	56	38	394	82
SACI_RS05330	163	72	130	95	430	121
SACI_RS05335	79	32	45	59	276	73
SACI_RS05340	95	31	65	36	885	362
SACI_RS05345	238	56	202	88	1439	850
SACI_RS05350	2162	1812	1727	1827	6684	3116
SACI_RS05355	236	88	152	118	803	243
SACI_RS05360	76	52	40	49	53	37
SACI_RS05365	4308	2679	2414	2064	5445	2029
SACI_RS05370	156	80	130	103	345	113
SACI_RS05375	9930	7858	9842	8851	23723	13326
SACI_RS05380	442	319	394	260	1481	460
SACI_RS05385	80	47	90	43	294	103
SACI_RS05390	673	419	387	371	769	469
SACI_RS05395	1359	1142	945	989	1561	704
SACI_RS05400	269	148	199	130	275	65
SACI_RS05405	45	27	33	40	45	14
SACI_RS05410	222	87	273	124	1519	476
SACI_RS05415	176	103	201	124	627	211
SACI_RS05420	629	356	390	350	1010	240
SACI_RS05425	119	75	56	79	132	45
SACI_RS05430	749	545	520	556	702	317
SACI_RS11980	13224	12096	11887	12423	21556	9051
SACI_RS05440	223	127	201	150	721	197
SACI_RS05445	650	768	609	746	1959	964
SACI_RS05450	5	3	2	10	5	3
SACI_RS05455	3	0	0	0	5	0
SACI_RS11845	0	0	0	0	1	2
SACI_RS05460	15	13	16	5	21	3
SACI_RS05465	4226	2273	4637	3201	26939	12483
SACI_RS05470	1546	910	1589	1320	9795	3903
SACI_RS05475	2551	1914	2120	2055	5559	2688
SACI_RS05480	56	18	9	5	57	12
SACI_RS05485	94	75	53	76	128	32
SACI_RS05490	226	112	107	106	198	66
SACI_RS05495	70	29	54	28	109	22
SACI_RS05500	323	195	190	158	325	244
SACI_RS05505	835	464	789	617	2775	1517
SACI_RS05510	666	397	527	446	2226	1017
SACI_RS05515	291	220	216	171	516	208
SACI_RS05520	219	114	98	145	242	82
SACI_RS05525	11080	8300	9919	9525	20111	9434
SACI_RS05530	915	571	664	659	2182	593
SACI_RS05535	11838	10814	15359	14664	144749	91713
SACI_RS05540	5489	5503	6793	6270	16448	11912
SACI_RS05545	8648	7634	8112	8273	25783	12947
SACI_RS05550	236305	273296	187630	224530	391923	248179
SACI_RS05555	3340	2287	2118	2118	6007	1637
SACI_RS05560	396	214	111	168	487	78
SACI_RS05565	54	20	31	27	88	11
SACI_RS05570	15	12	3	4	22	4
SACI_RS05575	339	190	191	173	546	137
SACI_RS05580	397	323	378	376	1262	424
SACI_RS05585	69	64	71	72	298	131
SACI_RS05590	33	8	26	34	288	123
SACI_RS05595	3	2	3	0	93	16
SACI_RS05600	37	29	21	9	327	113
SACI_RS05605	35	12	10	15	321	81
SACI_RS05610	109	57	72	70	744	186
SACI_RS05615	7137	4975	4730	5294	50330	12881
SACI_RS05620	0	0	0	0	1	1
SACI_RS05625	141	130	91	145	594	246
SACI_RS05630	466	244	387	229	905	167
SACI_RS05635	4935	3886	3590	4779	6997	5762
SACI_RS05640	4535	3343	3736	5058	24528	15084
SACI_RS05645	119	88	95	108	381	112
SACI_RS05650	757	581	517	517	1046	433
SACI_RS05655	121	101	88	100	134	40
SACI_RS05660	314	214	183	187	506	133
SACI_RS05665	1172	835	617	854	1760	536
SACI_RS05670	2110	1571	1360	1123	2692	1051
SACI_RS05675	1198	737	836	727	1581	680
SACI_RS05680	779	400	341	467	1155	263
SACI_RS05685	403	222	225	264	543	168
SACI_RS05690	2137	1517	1571	1420	4180	2041
SACI_RS05695	3170	2093	1598	2010	2758	962
SACI_RS05700	485	248	275	288	658	216
SACI_RS05705	692	439	597	612	1570	587
SACI_RS05710	3217	2671	2762	2496	5275	1882
SACI_RS05715	256	130	95	120	525	117
SACI_RS05720	64	45	20	33	157	56
SACI_RS05725	421	218	325	333	1137	380
SACI_RS05730	227	88	214	207	633	204
SACI_RS05735	1327	705	1050	994	2744	1205
SACI_RS05740	18	14	23	17	33	12
SACI_RS05745	101	93	63	48	236	60
SACI_RS05750	130	95	80	90	245	66
SACI_RS05755	339	227	215	267	504	212
SACI_RS05760	1833	1499	1292	1437	3887	1300
SACI_RS05765	4441	2705	2893	3249	9950	4441
SACI_RS05770	2148	1218	1484	1201	8386	3030
SACI_RS05775	218	154	185	153	362	138
SACI_RS05780	319	183	164	158	428	122
SACI_RS05785	5216	3462	4102	3756	18400	8520
SACI_RS05790	265	141	173	163	320	127
SACI_RS05795	58	27	22	18	100	13
SACI_RS05800	1400	635	1087	899	1657	550
SACI_RS05805	491	353	260	321	710	167
SACI_RS05810	1277	1018	1092	1111	1996	646
SACI_RS05815	412	376	198	396	418	233
SACI_RS05820	448	308	188	339	463	225
SACI_RS05825	144	85	71	54	186	45
SACI_RS05830	1558	1060	955	952	2903	594
SACI_RS05835	2507	2190	1693	1861	2324	938
SACI_RS05840	332	292	177	262	348	261
SACI_RS05845	465	330	265	390	688	294
SACI_RS05850	511	297	281	252	672	204
SACI_RS05855	948	575	546	609	1781	624
SACI_RS05860	73	28	46	17	219	31
SACI_RS05865	106	80	71	78	148	33
SACI_RS05870	2220	2456	1592	2039	2613	1193
SACI_RS05875	692	334	586	332	632	299
SACI_RS05880	89	34	20	24	96	33
SACI_RS05885	24	8	15	10	17	5
SACI_RS05890	11	3	8	2	16	0
SACI_RS05895	10	18	12	2	42	3
SACI_RS05900	396	227	163	154	796	125
SACI_RS05905	998	655	660	618	660	389
SACI_RS05910	152	97	101	89	233	93
SACI_RS05915	948	667	974	736	2778	1098
SACI_RS05920	318	195	220	249	600	280
SACI_RS05925	360	239	213	225	498	134
SACI_RS05930	578	271	344	325	671	163
SACI_RS05935	340	262	251	231	457	241
SACI_RS05940	171	94	115	103	219	107
SACI_RS05945	888	665	685	597	1376	406
SACI_RS05950	121	69	58	66	239	32
SACI_RS05955	175	82	108	102	191	48
SACI_RS05960	1212	1067	891	940	1784	681
SACI_RS05965	737	566	779	645	1704	702
SACI_RS05970	130	68	111	79	150	65
SACI_RS05975	46	28	30	36	75	16
SACI_RS05980	711	492	518	411	1021	402
SACI_RS05985	182	156	96	102	273	51
SACI_RS05990	1011	785	394	660	956	212
SACI_RS05995	2239	1886	1440	1717	2981	1482
SACI_RS06000	229	155	129	87	300	65
SACI_RS06005	12	4	11	5	5	4
SACI_RS06010	400	324	350	357	584	232
SACI_RS06015	4274	2938	2566	2141	7231	1476
SACI_RS06020	31	17	27	20	81	16
SACI_RS06025	515	218	330	279	1106	241
SACI_RS06030	140	93	40	84	222	58
SACI_RS06035	94	55	84	48	111	65
SACI_RS06040	82	33	31	43	386	54
SACI_RS06045	1537	915	959	842	2903	1405
SACI_RS06050	1557	1641	922	1302	1879	679
SACI_RS06055	14	17	4	8	16	0
SACI_RS06060	213	194	94	152	310	94
SACI_RS06065	151	154	117	160	249	77
SACI_RS06070	50523	62183	37931	54811	124761	60897
SACI_RS06075	81140	90103	57649	73080	187754	89976
SACI_RS11850	39	18	34	38	47	15
SACI_RS06080	0	1	0	0	0	0
SACI_RS06085	18558	17453	13771	17033	24296	12162
SACI_RS11640	95	77	78	50	149	28
SACI_RS06090	875	601	578	585	1170	485
SACI_RS06095	99	46	45	37	186	16
SACI_RS06100	205	82	69	60	454	50
SACI_RS06105	131	136	97	67	265	68
SACI_RS06110	199	118	134	67	343	103
SACI_RS06115	189	69	144	136	244	88
SACI_RS06120	980	758	568	698	1651	464
SACI_RS06125	330	224	207	216	507	191
SACI_RS06130	242	177	208	155	475	164
SACI_RS06135	244	126	154	126	279	70
SACI_RS06140	404	332	302	261	480	137
SACI_RS06145	68	20	35	37	41	5
SACI_RS06150	47	62	25	54	174	15
SACI_RS06155	103	61	63	50	152	72
SACI_RS06160	210	149	97	114	186	71
SACI_RS06165	137	106	101	108	160	77
SACI_RS06170	2	3	6	7	10	5
SACI_RS11650	5416	4672	3808	3682	9076	3597
SACI_RS06180	537	307	310	318	483	230
SACI_RS06185	124	72	66	39	219	31
SACI_RS06190	514	399	223	279	728	234
SACI_RS06195	503	473	430	461	991	374
SACI_RS06200	840	644	562	570	1812	511
SACI_RS06205	231	68	124	63	134	54
SACI_RS06210	26112378	23774301	29756687	25315331	33508792	26691011
SACI_RS06215	4553222	3304946	6413071	4419404	4009953	6063565
SACI_RS06220	79	41	29	40	132	21
SACI_RS06225	4886	6371	3622	5773	8408	4090
SACI_RS06230	0	0	0	0	0	0
SACI_RS06235	245	148	243	307	1150	937
SACI_RS06240	251	169	179	185	293	104
SACI_RS06245	1061	788	705	569	1493	585
SACI_RS06250	26	11	20	13	94	20
SACI_RS06255	285	175	165	180	316	120
SACI_RS06260	93	39	50	56	147	54
SACI_RS06265	360	179	245	227	619	261
SACI_RS06270	1511	936	1416	1054	2050	870
SACI_RS06275	1109	757	665	663	1722	415
SACI_RS06280	1435	966	1039	878	2275	1212
SACI_RS06285	147	59	79	58	338	107
SACI_RS06290	127	45	66	60	426	105
SACI_RS06295	33	20	15	17	28	28
SACI_RS06300	4093	2979	2746	2832	6332	1921
SACI_RS06305	112	59	90	52	108	67
SACI_RS06310	1951	1466	1311	1345	4036	2260
SACI_RS06315	48	16	97	27	160	7
SACI_RS06320	3013	2093	1459	1725	4032	964
SACI_RS06325	332	220	192	254	308	110
SACI_RS06330	172	147	109	113	242	76
SACI_RS06335	308	257	241	253	581	201
SACI_RS06340	21	13	3	21	21	5
SACI_RS06345	4	6	6	3	6	0
SACI_RS06350	14	4	15	10	57	7
SACI_RS06355	820	507	461	560	1726	513
SACI_RS06360	3319	2613	2847	3022	7584	3206
SACI_RS06365	164	86	89	66	294	55
SACI_RS06370	198	85	117	120	216	93
SACI_RS06375	323	256	199	232	414	195
SACI_RS06380	204	154	121	117	376	62
SACI_RS06385	1466	1201	1083	1116	2366	701
SACI_RS06390	65	39	37	25	86	21
SACI_RS06395	1031	646	504	518	1177	419
SACI_RS06400	369	214	183	128	893	118
SACI_RS06405	30	10	11	3	66	2
SACI_RS06410	1033	660	653	439	1267	510
SACI_RS06415	1672	1390	1057	1262	1924	974
SACI_RS06420	867	483	430	405	793	247
SACI_RS06425	559	358	610	382	612	379
SACI_RS06430	129	55	98	93	192	76
SACI_RS06435	2609	1840	1675	1679	3102	1685
SACI_RS06440	1181	774	574	753	2118	650
SACI_RS06445	61	36	31	28	114	15
SACI_RS06450	504	334	323	377	748	331
SACI_RS06455	651	435	459	417	1404	512
SACI_RS06460	370	214	245	169	541	132
SACI_RS06465	206	96	108	157	760	172
SACI_RS06470	2015	1204	1768	1612	8137	3329
SACI_RS06475	990	893	643	651	2033	588
SACI_RS06480	435	277	350	357	889	419
SACI_RS06485	3936	3312	2992	3407	7092	3328
SACI_RS06490	1932	1398	1429	1468	2731	1159
SACI_RS06495	3862	3083	3242	3064	7122	3010
SACI_RS06500	163	56	132	66	1518	135
SACI_RS06505	216	122	294	143	1651	440
SACI_RS06510	2098	1592	1842	1649	14739	2105
SACI_RS06515	5864	4241	6321	5121	27518	5970
SACI_RS06520	1856	1070	1477	1340	2387	1110
SACI_RS06525	2532	2351	1716	1750	2469	890
SACI_RS06530	18	16	14	5	27	2
SACI_RS06535	646	409	406	453	1396	408
SACI_RS06540	551	399	215	321	855	253
SACI_RS06545	625	467	373	372	1452	189
SACI_RS06550	715	390	504	486	1059	482
SACI_RS06555	0	1	5	1	15	0
SACI_RS06560	826	667	554	559	1103	402
SACI_RS06565	426	174	271	176	1881	445
SACI_RS06570	728	344	454	358	2422	968
SACI_RS06575	465	214	185	148	1136	215
SACI_RS06580	673	505	448	548	741	402
SACI_RS06585	1624	1181	861	1007	1878	611
SACI_RS06590	65	30	40	41	65	32
SACI_RS06595	200	104	118	88	589	71
SACI_RS06600	725	427	438	322	853	286
SACI_RS06605	776	510	598	484	1246	530
SACI_RS06610	1743	1585	1119	1411	3082	1132
SACI_RS06615	387	278	217	344	549	243
SACI_RS06620	599	386	340	412	924	335
SACI_RS06625	1314	1208	865	1043	2485	971
SACI_RS06630	27	11	2	6	58	4
SACI_RS06635	341	257	248	291	494	196
SACI_RS06640	2741	2273	1585	1934	4775	1729
SACI_RS06645	1308	898	809	976	2706	975
SACI_RS06650	2447	1848	1914	1971	4746	2144
SACI_RS06655	8	4	3	8	12	7
SACI_RS06660	0	0	4	4	0	5
SACI_RS06665	103	27	54	37	176	20
SACI_RS06670	2	0	0	0	6	0
SACI_RS11655	13	9	7	0	8	2
SACI_RS06675	654	432	366	287	854	294
SACI_RS06680	752	537	313	531	1011	422
SACI_RS06685	746	556	420	556	691	274
SACI_RS06690	159	155	108	90	233	64
SACI_RS06695	68	99	52	131	142	105
SACI_RS06700	10252	4240	6542	6096	18400	5513
SACI_RS06705	693	631	543	570	966	294
SACI_RS06710	845	577	583	491	1388	376
SACI_RS06715	239	147	121	126	397	140
SACI_RS06720	41	28	27	26	103	25
SACI_RS06725	133	65	36	47	153	18
SACI_RS06730	171	128	91	132	361	81
SACI_RS06735	124	90	55	68	189	70
SACI_RS06740	486	320	279	337	851	293
SACI_RS06745	296	120	173	203	644	129
SACI_RS06750	649	377	402	432	1482	345
SACI_RS06755	245	164	184	158	774	293
SACI_RS06760	382	241	257	258	775	242
SACI_RS06765	520	388	365	436	872	342
SACI_RS06770	22	31	24	37	60	13
SACI_RS06775	3141	1846	1501	1167	4437	1226
SACI_RS06780	1931	1300	1423	1450	3102	878
SACI_RS06785	172	105	72	67	81	42
SACI_RS06790	279	128	196	143	442	107
SACI_RS06795	231	162	147	82	322	98
SACI_RS06800	3287	2266	2375	2181	7724	2074
SACI_RS06805	34	21	26	2	361	18
SACI_RS06810	216	113	257	149	1723	550
SACI_RS06815	16	10	17	22	88	15
SACI_RS06820	171	72	167	65	544	174
SACI_RS06825	29	8	30	20	90	23
SACI_RS06830	287	143	158	130	494	113
SACI_RS06835	535	396	387	346	748	305
SACI_RS06840	897	579	715	619	2225	703
SACI_RS06845	41	3	4	7	51	13
SACI_RS06850	37	14	18	4	66	4
SACI_RS06855	193	149	81	163	204	102
SACI_RS11925	562	494	432	431	768	240
SACI_RS06865	313	211	224	212	504	99
SACI_RS06870	242	150	163	180	485	198
SACI_RS06875	154	116	80	141	367	192
SACI_RS06880	249	154	137	185	388	120
SACI_RS11855	0	4	10	0	1	2
SACI_RS06885	8	7	7	1	14	3
SACI_RS06890	22	6	12	20	19	6
SACI_RS06895	1325	803	769	640	2148	519
SACI_RS06900	40	25	22	15	36	12
SACI_RS11930	28	11	19	12	7	8
SACI_RS06905	97	79	77	75	114	34
SACI_RS06910	223	149	212	189	938	239
SACI_RS06915	20	6	22	6	54	10
SACI_RS06920	821	666	511	638	1608	643
SACI_RS11660	56	41	19	17	63	19
SACI_RS06925	38	6	2	17	26	4
SACI_RS06930	30	6	6	5	29	6
SACI_RS06935	0	1	0	0	0	0
SACI_RS06940	36	43	33	33	56	14
SACI_RS06945	1301	826	790	1033	3147	1109
SACI_RS06950	136	47	56	38	379	38
SACI_RS06955	1707	921	1091	829	6232	1678
SACI_RS06960	1143	641	951	765	2402	1351
SACI_RS06965	1075	696	686	657	2531	704
SACI_RS06970	726	467	388	470	1186	450
SACI_RS06975	31	16	13	11	50	9
SACI_RS06980	403	288	311	262	698	240
SACI_RS06985	232	126	180	172	487	195
SACI_RS06990	25	13	5	9	55	5
SACI_RS06995	285	156	151	174	399	107
SACI_RS07000	28	14	17	7	94	8
SACI_RS07005	239	154	100	120	702	131
SACI_RS07010	820	448	528	491	1075	498
SACI_RS07015	813	509	533	657	1307	371
SACI_RS07020	696	434	408	430	835	311
SACI_RS07025	2094	2115	1680	2209	4141	1332
SACI_RS07030	689	701	513	581	1149	387
SACI_RS07035	38	12	17	13	112	7
SACI_RS07040	7	1	0	0	15	1
SACI_RS07045	918	685	576	578	1439	407
SACI_RS07050	537	299	285	265	748	130
SACI_RS07055	255	111	100	95	535	90
SACI_RS07060	658	293	309	314	905	264
SACI_RS07065	876	429	393	375	1958	305
SACI_RS07070	356	234	324	243	525	183
SACI_RS07075	926	1293	676	1102	860	722
SACI_RS07080	227	131	112	108	449	102
SACI_RS07085	47	38	25	16	147	15
SACI_RS07090	244	128	180	159	312	135
SACI_RS07095	87	57	45	61	157	45
SACI_RS07100	23	12	22	25	28	7
SACI_RS07105	2235	1991	1522	1678	4032	1381
SACI_RS07110	683	520	275	315	1158	366
SACI_RS07115	199	233	167	171	279	99
SACI_RS07120	603	488	441	307	649	270
SACI_RS07125	803	817	711	855	1891	707
SACI_RS07130	1080	797	751	789	1744	605
SACI_RS07135	812	902	648	826	1339	821
SACI_RS07140	1567	1479	991	1582	2797	1027
SACI_RS11670	1174	1271	876	1536	1612	1031
SACI_RS07145	85	61	42	46	163	34
SACI_RS07150	164	71	73	93	236	44
SACI_RS07155	1237	879	789	903	1687	556
SACI_RS07160	1112	712	778	611	1693	525
SACI_RS11675	274	264	173	241	321	206
SACI_RS07165	295	244	172	187	694	129
SACI_RS07170	247	201	90	126	509	86
SACI_RS07175	733	412	398	313	959	241
SACI_RS07180	348	234	153	167	317	106
SACI_RS07185	538	298	339	314	550	193
SACI_RS07190	5009	4334	4045	4630	12619	3874
SACI_RS07195	228	106	165	97	335	96
SACI_RS07200	115	74	60	59	135	49
SACI_RS07205	302	246	310	232	945	434
SACI_RS07210	215	115	152	109	497	181
SACI_RS07215	828	620	494	568	1369	490
SACI_RS07220	294	125	143	161	383	99
SACI_RS07225	8420	5765	5985	5164	12791	4793
SACI_RS07230	679	428	430	359	1383	284
SACI_RS07235	39	26	33	25	28	12
SACI_RS07240	943	867	990	984	2140	804
SACI_RS07245	15	12	20	12	118	14
SACI_RS07250	642	418	608	539	1500	807
SACI_RS07255	309	134	143	112	365	73
SACI_RS07260	1586	1044	1095	987	2908	1055
SACI_RS07265	2	2	0	6	0	0
SACI_RS11680	4	4	8	5	15	2
SACI_RS07270	255	165	253	209	1116	283
SACI_RS07275	9	3	2	0	29	1
SACI_RS07280	34	10	14	18	84	10
SACI_RS07285	27	13	11	13	45	6
SACI_RS11860	3	3	3	0	9	0
SACI_RS07290	3	2	5	0	14	1
SACI_RS07295	6	2	16	3	26	7
SACI_RS07300	52	41	18	43	53	29
SACI_RS07305	893	636	644	452	998	373
SACI_RS07310	4994	5758	3824	5198	6901	3917
SACI_RS07315	1444	951	1029	1129	2477	778
SACI_RS07320	349	140	264	185	525	117
SACI_RS07325	1297	995	1151	1110	2910	1278
SACI_RS07330	374	218	368	276	546	219
SACI_RS07335	233	159	106	99	451	65
SACI_RS07340	156	120	98	156	182	74
SACI_RS07345	114	89	85	68	163	61
SACI_RS07350	142	103	70	83	345	72
SACI_RS07355	726	382	508	498	1178	319
SACI_RS07360	10582	9709	7431	9994	16892	7993
SACI_RS07365	58	51	18	25	131	35
SACI_RS07370	89	56	53	68	229	60
SACI_RS07375	3016	1412	1867	1566	10712	3915
SACI_RS07380	2358	1352	1784	1478	8133	2878
SACI_RS07385	2614	1855	2125	1967	4478	3002
SACI_RS07390	131	83	97	85	281	80
SACI_RS07395	1154	533	710	567	1660	470
SACI_RS07400	263	126	124	116	483	159
SACI_RS07405	212	93	120	101	534	71
SACI_RS07410	1662	866	1018	1049	3897	1063
SACI_RS07415	257	141	185	181	1084	175
SACI_RS07420	3145	2777	2586	2715	5383	2274
SACI_RS07425	179	104	93	142	246	82
SACI_RS07430	105	30	69	45	331	63
SACI_RS07435	7	1	12	0	16	5
SACI_RS07440	1074	489	735	577	2367	989
SACI_RS07445	33	34	37	12	72	4
SACI_RS07450	25	21	9	14	49	10
SACI_RS07455	1684	1225	973	946	2253	578
SACI_RS07460	886	697	663	571	1101	369
SACI_RS07465	55	42	32	25	57	23
SACI_RS07470	360	190	153	128	562	84
SACI_RS07475	317	158	212	153	747	127
SACI_RS07480	14	2	17	19	29	5
SACI_RS07485	525	298	286	231	696	156
SACI_RS07490	274	205	185	143	285	85
SACI_RS07495	4493	3541	3138	3876	9573	3838
SACI_RS07500	183	114	99	90	224	61
SACI_RS07505	1382	952	1114	1019	2055	857
SACI_RS07510	63	24	35	26	268	54
SACI_RS07515	25	4	5	3	101	8
SACI_RS07520	73	47	42	20	186	41
SACI_RS07525	26	10	11	8	72	9
SACI_RS07530	260	125	200	146	592	247
SACI_RS07535	2	0	2	4	12	3
SACI_RS07540	15	2	7	5	48	9
SACI_RS07545	14	3	11	13	18	7
SACI_RS07550	362	184	200	123	575	102
SACI_RS07555	1327	764	828	853	2079	668
SACI_RS07560	6125	4568	4532	5183	10831	4529
SACI_RS07565	175	87	110	133	257	113
SACI_RS07570	134	61	88	49	282	26
SACI_RS07575	1184	1170	1036	1215	2305	738
SACI_RS07580	2052	1585	1225	1361	2111	1016
SACI_RS07585	42	18	31	26	53	15
SACI_RS07590	26	18	13	3	135	6
SACI_RS07595	71	38	53	39	122	39
SACI_RS07600	78	33	33	29	244	61
SACI_RS07605	93	63	60	84	206	104
SACI_RS07610	17	7	11	26	74	8
SACI_RS07615	360	275	223	257	883	324
SACI_RS07620	55	48	35	68	95	14
SACI_RS07625	122	108	46	80	139	33
SACI_RS07630	286	159	105	167	262	95
SACI_RS07635	209	117	109	157	200	78
SACI_RS07640	31	15	21	14	83	7
SACI_RS07645	71	50	51	26	175	29
SACI_RS07650	130	118	98	32	235	35
SACI_RS07655	482	322	267	291	493	138
SACI_RS07660	437	383	336	362	736	207
SACI_RS07665	7	1	4	2	38	4
SACI_RS07670	683	467	457	556	578	192
SACI_RS07675	13	3	11	1	10	1
SACI_RS07680	89	65	110	113	181	60
SACI_RS07685	263	176	227	280	790	198
SACI_RS07690	96	50	108	77	159	63
SACI_RS07695	497	305	386	481	855	484
SACI_RS07700	94	41	65	58	303	126
SACI_RS07705	79	32	38	33	127	32
SACI_RS07710	252	127	118	95	409	59
SACI_RS07715	1	2	12	0	8	0
SACI_RS07720	384	354	741	1369	1703	775
SACI_RS07725	265	167	304	489	1077	619
SACI_RS07730	299	159	305	348	1092	652
SACI_RS07735	497	267	474	516	2067	1350
SACI_RS07740	1570	1147	895	1180	2543	976
SACI_RS07745	151	71	96	110	184	90
SACI_RS07750	211	177	209	187	339	92
SACI_RS07755	152	100	97	69	287	29
SACI_RS07760	222	175	135	94	287	68
SACI_RS07765	413	267	321	219	384	112
SACI_RS07770	1792	1070	1185	1023	2269	624
SACI_RS07775	626	440	285	313	922	263
SACI_RS11685	132	63	44	79	71	57
SACI_RS07780	13	9	9	4	22	2
SACI_RS07785	856	486	434	469	996	278
SACI_RS07790	341	165	157	104	464	122
SACI_RS07795	1193	936	821	868	1095	732
SACI_RS07800	1636	1562	1207	1476	2625	1073
SACI_RS07805	170	104	88	88	266	69
SACI_RS07810	16	3	18	6	40	14
SACI_RS07815	185	83	122	148	414	160
SACI_RS07820	372	221	244	183	661	197
SACI_RS07825	5643	5968	3987	4937	7520	3878
SACI_RS07830	216	123	133	154	377	115
SACI_RS07835	880	747	586	673	1823	797
SACI_RS07840	1804	1293	1384	1337	2784	974
SACI_RS07845	1345	802	869	722	2107	571
SACI_RS07850	430	323	306	345	711	301
SACI_RS07855	1882	1387	1368	1441	2935	1440
SACI_RS07860	274	162	216	203	1313	517
SACI_RS07865	120	82	117	98	329	99
SACI_RS07870	15	17	31	19	40	5
SACI_RS07875	9	22	7	15	39	3
SACI_RS07880	9	1	0	0	28	0
SACI_RS07885	31	10	22	10	118	10
SACI_RS07890	183	107	208	120	477	121
SACI_RS07895	447	334	251	324	709	228
SACI_RS07900	180	110	87	67	250	52
SACI_RS07905	48	27	39	33	76	28
SACI_RS07910	1353	1251	912	1052	2864	816
SACI_RS07915	559	470	316	326	1329	275
SACI_RS07920	1088	1007	735	1070	1960	551
SACI_RS07925	96	44	80	30	524	37
SACI_RS07930	2719	2687	1731	2874	4833	3038
SACI_RS07935	210	104	137	92	346	50
SACI_RS07940	1130	758	527	663	1151	398
SACI_RS07945	212	109	73	54	580	48
SACI_RS07950	99	60	92	67	387	141
SACI_RS07955	233	179	232	265	780	390
SACI_RS07960	1335	865	1357	1015	2927	1708
SACI_RS07965	3268	2562	3106	2876	4203	2901
SACI_RS07970	353	212	210	234	434	81
SACI_RS07975	1420	949	880	889	1020	584
SACI_RS07980	749	611	404	482	612	325
SACI_RS07985	1556	1028	1185	877	1531	759
SACI_RS07990	100	42	44	47	135	26
SACI_RS07995	460	466	260	388	723	391
SACI_RS08000	1470	1044	994	826	1787	557
SACI_RS08005	34	21	16	15	47	10
SACI_RS08010	741	450	648	541	1195	414
SACI_RS08015	567	367	619	533	2008	883
SACI_RS08020	17731	19813	16759	23092	41020	25182
SACI_RS11690	4584	4256	4335	5524	13063	7051
SACI_RS11695	2305	2016	2296	2752	6609	3522
SACI_RS08030	1670	1403	1194	1291	3303	947
SACI_RS08035	9778	9850	7552	8893	12752	6018
SACI_RS08040	906	645	432	554	1397	240
SACI_RS08045	2480	1746	1405	1439	1963	755
SACI_RS08050	747	621	443	635	1098	445
SACI_RS08055	97	67	57	108	130	61
SACI_RS08060	691	715	624	751	1347	752
SACI_RS08065	893	621	544	617	1023	514
SACI_RS08070	244	156	173	150	506	115
SACI_RS08075	44	42	64	40	306	54
SACI_RS08080	5	0	2	1	13	1
SACI_RS08085	185	108	129	109	328	88
SACI_RS08090	2944	2312	2513	2295	5836	1954
SACI_RS08095	18	6	10	10	63	6
SACI_RS08100	176	115	67	64	127	26
SACI_RS08105	1107	640	725	628	1188	489
SACI_RS08110	642	528	414	448	1030	358
SACI_RS08115	241	135	170	94	485	86
SACI_RS08120	43	29	50	43	225	69
SACI_RS08125	30123	33586	21891	38609	17990	8250
SACI_RS08130	113	55	60	70	210	34
SACI_RS08135	221	120	218	122	740	187
SACI_RS08140	157	71	142	66	1058	434
SACI_RS08145	39	18	28	17	219	54
SACI_RS08150	143	109	144	117	647	259
SACI_RS08155	790	904	576	879	2098	1356
SACI_RS08160	181	99	147	138	433	92
SACI_RS11700	1	1	3	0	3	0
SACI_RS08165	757	607	473	483	964	400
SACI_RS08170	1215	731	1040	757	2002	787
SACI_RS08175	230	111	87	98	449	70
SACI_RS08180	329	243	256	226	535	192
SACI_RS08185	807	972	842	804	2011	700
SACI_RS08190	1027	569	1022	842	2686	888
SACI_RS08195	39	13	9	12	78	4
SACI_RS08200	147	89	82	73	205	48
SACI_RS08205	110	66	54	73	97	51
SACI_RS08210	5120	3229	3608	3093	7696	3120
SACI_RS08215	709	424	340	405	637	207
SACI_RS08220	47	29	27	39	70	21
SACI_RS08225	91	46	63	19	109	18
SACI_RS08230	118	88	85	50	224	47
SACI_RS08235	193	87	146	84	496	112
SACI_RS08240	1067	1021	1085	988	1518	1192
SACI_RS08245	59	18	38	27	151	17
SACI_RS08250	160	86	111	121	184	80
SACI_RS08255	1307	1028	1232	1277	2911	1334
SACI_RS08260	34	20	13	17	98	18
SACI_RS08265	137	103	79	143	149	108
SACI_RS08270	1513	755	871	661	1079	475
SACI_RS08275	107	52	92	55	211	79
SACI_RS08280	191	76	199	136	282	72
SACI_RS08285	70	37	71	39	95	39
SACI_RS08290	110	48	57	35	99	54
SACI_RS08295	32	31	21	12	35	16
SACI_RS08300	4873	3898	4825	5284	8973	5991
SACI_RS08305	1300	1009	1468	1245	3605	1627
SACI_RS08310	633	377	400	329	757	375
SACI_RS08315	50	19	23	31	67	7
SACI_RS08320	440	302	325	162	381	158
SACI_RS08325	2175	1109	1858	1436	5999	2016
SACI_RS08330	2521	2013	2952	3013	11455	4628
SACI_RS08335	9	6	4	4	16	6
SACI_RS08340	499	473	502	417	828	419
SACI_RS08345	56	36	55	55	101	42
SACI_RS08350	157	70	117	85	381	73
SACI_RS08355	2028	1484	1553	1589	4216	1494
SACI_RS08360	39852	39114	28410	34921	68157	29315
SACI_RS08365	1199	1052	749	1140	1656	893
SACI_RS08370	64	32	15	26	91	13
SACI_RS08375	114	73	66	94	220	35
SACI_RS08380	62	57	29	74	166	43
SACI_RS08385	148	85	193	83	306	60
SACI_RS08390	217	162	118	146	243	92
SACI_RS08395	63	31	45	13	68	24
SACI_RS08400	360	264	354	286	1371	425
SACI_RS08405	34	9	22	9	98	21
SACI_RS08410	179	74	165	86	677	292
SACI_RS08415	23258	13911	19435	17070	181092	92527
SACI_RS08420	1543	1187	1087	1075	2444	579
SACI_RS08425	24709	23757	21384	22158	48807	21724
SACI_RS08430	7518	5783	6570	6585	23608	10572
SACI_RS08435	2280	1710	2468	1875	13417	5305
SACI_RS08440	537	305	535	349	4080	1130
SACI_RS08445	120	78	138	84	609	133
SACI_RS08450	1226	818	723	750	2420	492
SACI_RS08455	532	331	448	272	424	177
SACI_RS08460	3072	2679	2540	2415	4612	2328
SACI_RS08465	6	5	19	3	104	26
SACI_RS08470	20	9	28	3	155	6
SACI_RS08475	496	288	406	385	1283	389
SACI_RS08480	98	49	41	68	180	45
SACI_RS08485	636	403	420	340	862	205
SACI_RS08490	284	234	221	267	509	225
SACI_RS08495	311	254	277	315	853	446
SACI_RS08500	2302	2089	2210	2580	7273	4652
SACI_RS08505	433	367	342	271	1404	544
SACI_RS08510	543	483	598	604	1851	1036
SACI_RS08515	148	101	69	89	271	78
SACI_RS08520	64	38	50	47	176	60
SACI_RS08525	839	642	825	655	1228	1080
SACI_RS08530	14215	12828	9413	10424	16881	7773
SACI_RS08535	371	255	341	430	1621	709
SACI_RS08540	170	81	79	85	128	69
SACI_RS08545	60	21	63	20	62	22
SACI_RS08550	2524	1940	2501	2975	8819	4910
SACI_RS08555	1907	1528	1570	1453	2843	1482
SACI_RS08560	606	296	385	339	787	233
SACI_RS08565	20	8	8	1	66	6
SACI_RS08570	340	186	194	160	384	97
SACI_RS08575	348	210	196	234	197	64
SACI_RS08580	90	49	48	68	98	44
SACI_RS08585	33	38	29	33	108	16
SACI_RS08590	48	26	26	7	31	17
SACI_RS08595	140	124	82	135	195	118
SACI_RS08600	6	0	8	2	31	1
SACI_RS08605	28	14	36	9	31	5
SACI_RS08610	1415	1013	851	872	2557	849
SACI_RS08615	1162	858	722	673	2538	663
SACI_RS08620	1129	686	650	586	1673	595
SACI_RS08625	2594	1747	2433	1722	3239	1198
SACI_RS08630	2843	2627	2336	2654	4323	2420
SACI_RS08635	3868	2024	3030	2062	5215	1408
SACI_RS08640	13	21	9	6	26	5
SACI_RS08645	3146	3221	2164	2742	4993	2425
SACI_RS08650	172	107	93	104	189	64
SACI_RS08655	355	213	301	290	452	209
SACI_RS08660	1041	706	768	751	1713	725
SACI_RS08665	642	584	572	456	1583	802
SACI_RS08670	61	29	55	41	389	47
SACI_RS08675	95	31	83	59	446	38
SACI_RS08680	11	14	5	6	7	7
SACI_RS08685	245	234	104	127	322	92
SACI_RS08690	252	163	118	105	306	95
SACI_RS08695	138	89	106	80	189	33
SACI_RS08705	837	584	646	712	2471	798
SACI_RS08710	1010	621	786	699	921	411
SACI_RS08715	807	603	774	754	1404	934
SACI_RS08720	508	382	318	255	582	283
SACI_RS08725	1790	2039	967	1566	1686	1450
SACI_RS08730	23	12	16	12	49	16
SACI_RS08735	47	19	27	41	58	15
SACI_RS08740	190	193	118	216	185	107
SACI_RS08745	1216	813	685	656	1639	477
SACI_RS08750	1826	1357	988	1433	2230	1005
SACI_RS08755	128	64	118	100	440	151
SACI_RS08760	280	212	279	213	1189	394
SACI_RS08765	641	509	513	438	1123	638
SACI_RS08770	18	2	9	15	10	5
SACI_RS08775	115	102	102	82	387	112
SACI_RS08780	32	22	24	17	124	21
SACI_RS11705	10	12	11	7	10	2
SACI_RS08785	90	49	93	72	131	56
SACI_RS08790	570	382	490	322	754	295
SACI_RS08795	44	31	34	23	90	10
SACI_RS08800	2323	1584	2415	1545	4991	1454
SACI_RS08805	369	170	324	222	755	201
SACI_RS08810	95	38	82	56	212	63
SACI_RS08815	367	222	285	298	1105	454
SACI_RS08820	535	416	417	524	1025	366
SACI_RS08825	490	422	340	365	684	245
SACI_RS08830	754	453	486	453	730	362
SACI_RS08835	181	91	111	101	253	58
SACI_RS11865	282	272	209	281	399	162
SACI_RS08850	28	18	22	10	38	8
SACI_RS08855	459	395	431	441	756	293
SACI_RS08860	642	472	643	413	941	376
SACI_RS08865	1576	1422	1003	1423	1778	983
SACI_RS08870	130	73	78	67	351	87
SACI_RS08875	1464	1258	928	1206	1892	1100
SACI_RS08880	16	6	8	6	28	4
SACI_RS08885	1	6	5	0	3	3
SACI_RS08890	395	325	260	185	406	83
SACI_RS08900	1716	1268	1943	1617	5375	2890
SACI_RS08905	53	15	38	42	225	28
SACI_RS08910	918	888	1114	844	2617	908
SACI_RS08915	3807	2981	2789	2673	6388	2223
SACI_RS08920	2339	1939	1624	1503	3954	1331
SACI_RS08925	1775	742	1209	899	2997	1162
SACI_RS08930	498	206	402	345	1050	441
SACI_RS08935	2682	1015	1632	1149	2468	962
SACI_RS08940	4088	1641	2776	1992	5469	2044
SACI_RS08945	175	55	162	82	263	78
SACI_RS08950	826	507	447	516	856	379
SACI_RS08955	846	637	590	490	1114	427
SACI_RS08960	248	125	141	109	549	84
SACI_RS08965	33	20	33	55	87	18
SACI_RS08970	650	368	410	439	1109	373
SACI_RS08975	66	43	53	54	189	36
SACI_RS08980	0	6	3	0	4	2
SACI_RS08985	22	24	21	16	39	10
SACI_RS08990	1070	744	708	624	1580	847
SACI_RS08995	69	28	75	39	123	35
SACI_RS09000	964	681	947	603	2077	580
SACI_RS09005	309	220	200	265	575	239
SACI_RS09010	431	393	607	545	5827	3823
SACI_RS09015	170	200	212	191	2261	982
SACI_RS09020	126	56	97	94	1514	546
SACI_RS09025	1923	1487	2338	1963	12479	6517
SACI_RS09030	288	214	231	211	674	211
SACI_RS09035	217	145	192	158	432	152
SACI_RS09040	179	117	129	102	294	94
SACI_RS09045	403	406	239	302	591	200
SACI_RS09050	210	140	141	145	410	97
SACI_RS09055	142	115	68	32	241	50
SACI_RS09060	524	348	334	313	591	223
SACI_RS09065	1410	944	1092	988	2079	945
SACI_RS09070	612	358	547	473	1040	399
SACI_RS09075	19	3	24	7	16	15
SACI_RS11985	91	34	55	59	129	78
SACI_RS09085	648	524	729	810	2906	1471
SACI_RS09090	50	27	53	65	238	45
SACI_RS11715	43	18	28	34	38	24
SACI_RS09105	36	25	11	13	19	4
SACI_RS09110	80	35	41	33	256	48
SACI_RS09115	225	112	154	92	764	166
SACI_RS09120	15	12	35	13	62	15
SACI_RS09125	456	398	397	358	881	441
SACI_RS09130	113	80	103	65	354	69
SACI_RS09135	208	131	175	146	388	201
SACI_RS09140	904	778	563	674	1840	998
SACI_RS09145	111	58	62	76	182	26
SACI_RS09155	1951	1739	1505	1684	2803	1332
SACI_RS09160	313	290	332	246	479	180
SACI_RS09165	415	320	327	405	560	290
SACI_RS09170	2123	1586	1668	1688	3819	1376
SACI_RS11940	916	685	691	612	1113	644
SACI_RS09180	1565	1301	1185	1250	1702	783
SACI_RS09185	604	431	303	359	712	229
SACI_RS09190	1391	1168	780	1093	1515	814
SACI_RS09195	1281	1108	807	996	1606	941
SACI_RS09200	1799	1680	1219	1432	1856	902
SACI_RS09205	103	34	61	67	89	29
SACI_RS09210	1529	1293	1104	1071	2314	888
SACI_RS09215	48	33	39	35	43	10
SACI_RS09220	384	243	216	233	576	180
SACI_RS09225	369	199	302	225	941	303
SACI_RS09230	649	433	539	364	1350	331
SACI_RS09235	1518	1439	1254	1340	1684	867
SACI_RS09240	61	34	33	20	94	7
SACI_RS09245	4959	4432	2939	4142	5654	2418
SACI_RS09250	6300	5568	3453	4675	8499	2932
SACI_RS09255	2671	2048	2216	1780	2828	1420
SACI_RS09260	491	447	246	296	633	217
SACI_RS09265	336	231	285	295	551	195
SACI_RS09270	8	3	6	7	12	5
SACI_RS09275	11	9	6	2	11	9
SACI_RS09280	9	0	3	0	6	2
SACI_RS11720	6	0	2	1	12	7
SACI_RS09285	64	24	37	16	63	14
SACI_RS09290	101	62	41	67	54	53
SACI_RS09295	168	79	81	63	184	21
SACI_RS09300	86	46	77	32	186	9
SACI_RS09305	170	76	137	67	104	33
SACI_RS09310	275	189	216	243	390	150
SACI_RS09315	245	137	190	152	297	108
SACI_RS09320	31	31	17	18	27	9
SACI_RS09325	55	14	33	11	69	7
SACI_RS11725	87	53	38	35	91	21
SACI_RS09330	25	6	13	3	152	18
SACI_RS09335	389	183	329	224	1316	419
SACI_RS09340	48	20	17	18	47	17
SACI_RS09345	505	208	273	168	562	175
SACI_RS09350	1137	750	682	743	1416	556
SACI_RS09355	242	143	212	162	379	143
SACI_RS09360	303	229	220	232	409	194
SACI_RS09365	301	226	241	220	613	175
SACI_RS09370	37	21	21	20	31	19
SACI_RS11500	7458	5007	3099	3908	11376	2494
SACI_RS09380	5335	5535	4236	4919	9619	6898
SACI_RS09385	811	450	677	414	1333	316
SACI_RS09390	41	18	36	45	48	14
SACI_RS09395	31	16	9	4	42	7
SACI_RS09400	1	0	4	4	17	6
SACI_RS09405	7	5	1	1	18	0
SACI_RS11990	5	4	5	1	19	0
SACI_RS09410	3175	2767	1918	2235	3852	1777
SACI_RS09415	132	101	97	82	199	41
SACI_RS09420	130	114	93	97	168	50
SACI_RS09430	123	53	74	57	144	43
SACI_RS09435	392	189	202	219	430	177
SACI_RS09440	901	428	411	388	1270	246
SACI_RS09445	28	16	14	4	35	2
SACI_RS09450	276	144	230	154	479	140
SACI_RS09455	7142	5024	6082	5302	12909	6349
SACI_RS09460	1343	1217	900	1281	2268	1212
SACI_RS09465	1699	1371	1106	1405	2948	1374
SACI_RS11995	2146	1688	1910	1933	4340	2126
SACI_RS09475	221	134	224	185	851	266
SACI_RS09480	318	222	201	199	697	346
SACI_RS09485	299	144	187	143	615	103
SACI_RS09490	139	92	59	60	110	42
SACI_RS09495	1280	690	1182	927	2687	1088
SACI_RS09500	3063	2062	3148	2439	7667	2951
SACI_RS09505	630	322	571	387	2495	773
SACI_RS09510	700	444	843	514	2243	1021
SACI_RS09515	38	19	48	29	77	28
SACI_RS09520	7	5	5	3	15	3
SACI_RS12000	84	48	54	32	79	38
SACI_RS09525	7391	6139	7986	6733	20306	8426
SACI_RS09530	721	443	626	464	1295	563
SACI_RS09535	1170	828	1092	817	2485	782
SACI_RS09540	9	5	1	8	0	5
SACI_RS09545	485	511	560	603	1717	1013
SACI_RS09550	163	114	189	104	707	245
SACI_RS09555	48	32	28	23	79	21
SACI_RS09560	11	12	16	4	33	11
SACI_RS09565	98	72	58	80	96	52
SACI_RS09570	357	257	300	202	957	192
SACI_RS09575	35	13	14	11	73	16
SACI_RS09580	1603	1340	773	1021	1609	796
SACI_RS09585	1990	1379	1146	1488	1731	1317
SACI_RS09590	213	116	98	129	319	103
SACI_RS09595	5	0	7	2	31	0
SACI_RS09600	708	359	422	400	1148	299
SACI_RS09605	406	247	371	346	775	237
SACI_RS09610	23	10	31	15	85	18
SACI_RS11735	1	1	0	2	4	4
SACI_RS11880	0	4	1	9	2	0
SACI_RS09615	1039	724	760	678	1611	763
SACI_RS09620	1016	738	938	881	3613	1436
SACI_RS09625	99	115	81	95	194	109
SACI_RS09630	57	34	63	35	71	27
SACI_RS09635	11	0	3	0	8	3
SACI_RS09640	503	309	458	353	535	216
SACI_RS09645	60	51	39	69	75	40
SACI_RS09650	51	31	38	34	60	21
SACI_RS09655	2183	2349	1208	1310	2755	1565
SACI_RS09660	2206	2495	1548	1966	3949	2147
SACI_RS09665	404	270	302	262	1017	430
SACI_RS09670	582	425	504	440	966	655
SACI_RS09675	56	33	43	20	71	38
SACI_RS09680	83	38	32	26	78	26
SACI_RS11740	25	25	34	12	29	10
SACI_RS09685	39	16	28	11	42	9
SACI_RS09690	0	1	0	0	0	0
SACI_RS09695	76	68	53	48	148	50
SACI_RS09700	248	189	126	142	294	144
SACI_RS12005	411	315	294	270	610	285
SACI_RS09710	210	97	144	95	234	77
SACI_RS09715	1334	1113	1124	1201	2407	1530
SACI_RS11750	861	557	747	550	787	394
SACI_RS09720	11	19	24	3	43	10
SACI_RS09725	762	546	577	493	1249	470
SACI_RS09730	27	11	4	17	31	13
SACI_RS09735	151	115	125	91	272	48
SACI_RS11955	1	5	6	5	8	0
SACI_RS09740	1499	1202	1185	1180	1974	1140
SACI_RS09745	93	49	55	31	133	24
SACI_RS09750	1196	541	1090	456	2412	547
SACI_RS09755	343	176	401	169	874	301
SACI_RS09760	44	40	71	53	211	37
SACI_RS09765	77	48	65	50	217	58
SACI_RS09770	17	6	12	12	19	11
[truncated: 348 more rows]
